# Supplementary material for: Effects of miR-101-3p on goat granulosa cells in vitro and ovarian development in vivo via STC1
Source: J Anim Sci Biotechnol. 2020 Oct 14;11:102. doi: 10.1186/s40104-020-00506-6 (PMC7557009; doi:10.1186/s40104-020-00506-6)
Supplement: Supplementary file 7 — Additional file 7: Table S4. The up- and down-regulated genes in the miR-101-3p mimics VS negetive control (NC) groups. [file 40104_2020_506_MOESM7_ESM.xls]

## Sheet: Sheet1
Table S4 The up- and down-regulated genes in the miR-101-3p mimics VS negetive control (NC) groups
ID	NC	miR-101-3p	foldchange	log2foldchange	pvalue	Chrosome	Stard Site	End Site	Strand	Length	EntrezGene ID	Gene Name	GO	KEGG	Description
gene2411	5.32547	0.303289	0.0569507	-4.13414	0.0359397	NC_030810.1	16110938	16116874	-	5936	102181465	EDN2	-	K16367	Dbxref=GeneID:102181465;Name=EDN2;gbkey=Gene;gene=EDN2;gene_biotype=protein_coding
gene27478	7.08154	0.606578	0.0856562	-3.5453	0.021438	NW_017189666.1	10281	11678	-	1397	102170965	RETN	-	K13438	Dbxref=GeneID:102170965;Name=RETN;gbkey=Gene;gene=RETN;gene_biotype=protein_coding
gene4195	11.0626	0.948492	0.0857382	-3.54392	0.00289147	NC_030811.1	27256998	27290082	+	33084	102171030	KCP	-	-	Dbxref=GeneID:102171030;Name=KCP;gbkey=Gene;gene=KCP;gene_biotype=protein_coding
gene20316	6.39955	0.606578	0.0947844	-3.39921	0.03468	NC_030827.1	24057672	24066864	-	9192	102168390	GZMA	-	K01352	Dbxref=GeneID:102168390;Name=GZMA;gbkey=Gene;gene=GZMA;gene_biotype=protein_coding
gene3190	11.0626	1.21316	0.109662	-3.18886	0.00574617	NC_030810.1	98851355	98903444	-	52089	102187363	PDZK1	-	-	Dbxref=GeneID:102187363;Name=PDZK1;gbkey=Gene;gene=PDZK1;gene_biotype=protein_coding
gene20790	7.51003	0.909867	0.121154	-3.04509	0.0309948	NC_030828.1	27286543	27286805	+	262	106503362	LOC106503362	-	K18193	Dbxref=GeneID:106503362;Name=LOC106503362;gbkey=Gene;gene=LOC106503362;gene_biotype=protein_coding
gene7423	14.2379	1.85974	0.130619	-2.93657	0.00214469	NC_030814.1	58252977	58256172	-	3195	102189582	LOC102189582	-	K16494	Dbxref=GeneID:102189582;Name=LOC102189582;gbkey=Gene;gene=LOC102189582;gene_biotype=protein_coding
gene18311	6.96868	0.948492	0.136108	-2.87718	0.046426	NC_030825.1	58675283	58679126	-	3843	102188938	LOC102188938	-	K06549	Dbxref=GeneID:102188938;Name=LOC102188938;gbkey=Gene;gene=LOC102188938;gene_biotype=protein_coding
gene2829	6.96216	0.949869	0.136433	-2.87373	0.0401052	NC_030810.1	62039799	62103316	-	63517	102186546	MCOLN2	-	K04993	Dbxref=GeneID:102186546;Name=MCOLN2;gbkey=Gene;gene=MCOLN2;gene_biotype=protein_coding
gene22522	6.97933	0.988494	0.141632	-2.81978	0.0409871	NC_030830.1	22062750	22064252	-	1502	102190123	PSORS1C2	-	-	Dbxref=GeneID:102190123;Name=PSORS1C2;gbkey=Gene;gene=PSORS1C2;gene_biotype=protein_coding
gene18511	12.5865	1.97974	0.157291	-2.66849	0.00864971	NC_030825.1	64113780	64120199	+	6419	108638051	LOC108638051	-	-	Dbxref=GeneID:108638051;Name=LOC108638051;gbkey=Gene;gene=LOC108638051;gene_biotype=protein_coding
gene26070	11.6633	1.89836	0.162764	-2.61915	0.00949567	NC_030836.1	45870525	45876726	+	6201	102186095	LMNTD2	-	-	Dbxref=GeneID:102186095;Name=LMNTD2;gbkey=Gene;gene=LMNTD2;gene_biotype=protein_coding
gene16245	18.7473	3.23015	0.1723	-2.53701	0.00107195	NC_030823.1	50576659	50736205	-	159546	102175230	FHAD1	-	-	Dbxref=GeneID:102175230;Name=FHAD1;gbkey=Gene;gene=FHAD1;gene_biotype=protein_coding
gene10335	12.0983	2.28303	0.188707	-2.40578	0.0135613	NC_030817.1	21197399	21359267	+	161868	102177443	SLC8A3	-	K05849	Dbxref=GeneID:102177443;Name=SLC8A3;gbkey=Gene;gene=SLC8A3;gene_biotype=protein_coding
gene5897	30.4188	6.3115	0.207487	-2.26891	5.31e-05	NC_030812.1	99602078	99610902	-	8824	108636139	CLEC4D	-	K10058	Dbxref=GeneID:108636139;Name=CLEC4D;gbkey=Gene;gene=CLEC4D;gene_biotype=protein_coding
gene13881	12.2537	2.58632	0.211065	-2.24424	0.0172705	NC_030821.1	4802131	4841275	+	39144	102175315	LOC102175315	-	K01672	Dbxref=GeneID:102175315;Name=LOC102175315;gbkey=Gene;gene=LOC102175315;gene_biotype=protein_coding
gene10536	16.9	3.83397	0.226862	-2.14011	0.0494186	NC_030817.1	43090038	43141592	+	51554	102176613	SLC27A2	-	K08746	Dbxref=GeneID:102176613;Name=SLC27A2;gbkey=Gene;gene=SLC27A2;gene_biotype=protein_coding
gene1431	9.7731	2.32304	0.237697	-2.0728	0.0431346	NC_030809.1	17562670	17568011	-	5341	108633292	LOC108633292	-	-	Dbxref=GeneID:108633292;Name=LOC108633292;gbkey=Gene;gene=LOC108633292;gene_biotype=protein_coding
gene18519	22.5808	5.75182	0.254722	-1.97301	0.00159344	NC_030825.1	64274922	64282481	-	7559	102189064	LOC102189064	-	K07980	Dbxref=GeneID:102189064;Name=LOC102189064;gbkey=Gene;gene=LOC102189064;gene_biotype=protein_coding
gene13889	14.1185	3.6562	0.258965	-1.94917	0.029074	NC_030821.1	5613526	5668839	+	55313	102172556	ATP6V0D2	-	K02146	Dbxref=GeneID:102172556;Name=ATP6V0D2;gbkey=Gene;gene=ATP6V0D2;gene_biotype=protein_coding
gene1537	44.5311	11.6483	0.261576	-1.9347	1.48e-05	NC_030809.1	29401519	29412318	-	10799	100860834	SLC11A1	-	K12347	Dbxref=GeneID:100860834;Name=SLC11A1;description=solute
gene5599	10.783	2.92686	0.271432	-1.88133	0.043584	NC_030812.1	72951082	72962273	+	11191	102170691	LOC102170691	-	K14480	Dbxref=GeneID:102170691;Name=LOC102170691;gbkey=Gene;gene=LOC102170691;gene_biotype=protein_coding
gene18825	16.759	4.56193	0.272209	-1.87721	0.0133881	NC_030826.1	14090975	14096191	+	5216	102170310	LOC102170310	-	K05511	Dbxref=GeneID:102170310;Name=LOC102170310;gbkey=Gene;gene=LOC102170310;gene_biotype=protein_coding
gene25281	22.9479	6.58443	0.286929	-1.80123	0.0176789	NC_030835.1	31895293	31935838	+	40545	102185433	RASGEF1A	-	-	Dbxref=GeneID:102185433;Name=RASGEF1A;gbkey=Gene;gene=RASGEF1A;gene_biotype=protein_coding
gene6646	13.7452	4.29865	0.312737	-1.67698	0.0322882	NC_030813.1	67219610	67233412	-	13802	102187577	CNGA1	-	K04948	Dbxref=GeneID:102187577;Name=CNGA1;gbkey=Gene;gene=CNGA1;gene_biotype=protein_coding
gene23897	15.3717	4.82522	0.313903	-1.67161	0.0328608	NC_030832.1	27327063	27353857	+	26794	102180368	LOC102180368	-	K06594	Dbxref=GeneID:102180368;Name=LOC102180368;gbkey=Gene;gene=LOC102180368;gene_biotype=protein_coding
gene25010	18.3339	6.04959	0.329968	-1.5996	0.0191812	NC_030835.1	1212590	1235377	+	22787	102186461	TMEM72	-	-	Dbxref=GeneID:102186461;Name=TMEM72;gbkey=Gene;gene=TMEM72;gene_biotype=protein_coding
gene2571	33.5858	11.4828	0.341894	-1.54838	0.00169833	NC_030810.1	23103703	23221735	-	118032	106501960	LOC106501960	-	-	Dbxref=GeneID:106501960;Name=LOC106501960;gbkey=Gene;gene=LOC106501960;gene_biotype=protein_coding
gene7014	57.4194	19.9447	0.347351	-1.52553	5.33e-05	NC_030813.1	114960640	114983093	+	22453	102179932	CPZ	-	K13022	Dbxref=GeneID:102179932;Name=CPZ;gbkey=Gene;gene=CPZ;gene_biotype=protein_coding
gene15825	542.035	192.938	0.355951	-1.49025	3.95e-29	NC_030823.1	4301889	4360765	+	58876	102179118	C4BPA	-	K04002	Dbxref=GeneID:102179118;Name=C4BPA;gbkey=Gene;gene=C4BPA;gene_biotype=protein_coding
gene2831	70.8796	25.5146	0.359971	-1.47405	1.05e-05	NC_030810.1	62107718	62143931	-	36213	102189726	MCOLN3	-	K04994	Dbxref=GeneID:102189726;Name=MCOLN3;gbkey=Gene;gene=MCOLN3;gene_biotype=protein_coding
gene20888	25.4089	9.16662	0.360764	-1.47087	0.0141777	NC_030828.1	33788908	33813615	-	24707	102170469	CCDC33	-	-	Dbxref=GeneID:102170469;Name=CCDC33;gbkey=Gene;gene=CCDC33;gene_biotype=protein_coding
gene3739	17.7689	6.42167	0.3614	-1.46833	0.0346925	NC_030810.1	112265472	112272443	+	6971	102187090	FCRLB	-	-	Dbxref=GeneID:102187090;Name=FCRLB;gbkey=Gene;gene=FCRLB;gene_biotype=protein_coding
gene28354	19.5679	7.07238	0.361429	-1.46822	0.0300923	NW_017205676.1	24226	38918	-	14692	102174197	LOC102174197	-	K14208	Dbxref=GeneID:102174197;Name=LOC102174197;end_range=38918,.;gbkey=Gene;gene=LOC102174197;gene_biotype=protein_coding;partial=true
gene8523	24.6014	9.04524	0.367672	-1.44351	0.0147328	NC_030814.1	104150240	104160916	-	10676	102190951	CRLF1	-	-	Dbxref=GeneID:102190951;Name=CRLF1;gbkey=Gene;gene=CRLF1;gene_biotype=protein_coding
gene16918	15.4674	5.7063	0.368925	-1.4386	0.0456807	NC_030824.1	26241378	26362804	-	121426	102171904	GALNT9	-	K00710	Dbxref=GeneID:102171904;Name=GALNT9;gbkey=Gene;gene=GALNT9;gene_biotype=protein_coding
gene14958	16.0807	5.93372	0.368997	-1.43832	0.0351285	NC_030822.1	28591418	28643923	-	52505	102188428	SLCO2B1	-	K14352	Dbxref=GeneID:102188428;Name=SLCO2B1;gbkey=Gene;gene=SLCO2B1;gene_biotype=protein_coding
gene11528	26.2144	9.85596	0.375975	-1.41129	0.0104343	NC_030818.1	14029412	14097708	-	68296	100861280	XDH	GO:0051537; GO:0003824; GO:0005506; GO:0050660; GO:0016614; GO:0051536; GO:0009055; GO:0016491; GO:0004854; GO:0004855; GO:0055114	K00106	Dbxref=GeneID:100861280;Name=XDH;description=xanthine
gene3223	56.5971	21.2905	0.376176	-1.41052	0.000137595	NC_030810.1	99349951	99357758	+	7807	102173987	LOC102173987	-	K06498	Dbxref=GeneID:102173987;Name=LOC102173987;gbkey=Gene;gene=LOC102173987;gene_biotype=protein_coding
gene24023	15.7098	5.93097	0.377532	-1.40533	0.0403886	NC_030832.1	35417122	35422631	+	5509	102183754	LOC102183754	-	-	Dbxref=GeneID:102183754;Name=LOC102183754;gbkey=Gene;gene=LOC102183754;gene_biotype=protein_coding
gene2650	29.2281	11.1022	0.379848	-1.39651	0.00920492	NC_030810.1	29419643	29432854	+	13211	102172590	TMEM61	-	-	Dbxref=GeneID:102172590;Name=TMEM61;gbkey=Gene;gene=TMEM61;gene_biotype=protein_coding
gene1050	22.9083	8.97232	0.391662	-1.35232	0.0197191	NC_030808.1	151692840	151856776	-	163936	102178669	COL6A5	-	K06238	Dbxref=GeneID:102178669;Name=COL6A5;gbkey=Gene;gene=COL6A5;gene_biotype=protein_coding
gene8660	34.9261	13.8263	0.395874	-1.33689	0.00480228	NC_030815.1	6895535	7071417	-	175882	102185743	GLRA3	-	K05195	Dbxref=GeneID:102185743;Name=GLRA3;gbkey=Gene;gene=GLRA3;gene_biotype=protein_coding
gene3667	20.8247	8.31727	0.399394	-1.32412	0.0326281	NC_030810.1	111318933	111336700	-	17767	102179150	SLAMF7	-	K06733	Dbxref=GeneID:102179150;Name=SLAMF7;gbkey=Gene;gene=SLAMF7;gene_biotype=protein_coding
gene601	21.5112	8.62352	0.400885	-1.31874	0.0294528	NC_030808.1	96537063	96551940	-	14877	102177753	CLDN11	-	K06087	Dbxref=GeneID:102177753;Name=CLDN11;gbkey=Gene;gene=CLDN11;gene_biotype=protein_coding
gene13831	18.6279	7.49568	0.40239	-1.31333	0.0479565	NC_030820.1	78118187	78191610	-	73423	102173762	FAM65C	-	-	Dbxref=GeneID:102173762;Name=FAM65C;gbkey=Gene;gene=FAM65C;gene_biotype=protein_coding
gene12586	28.897	12.0052	0.415449	-1.26726	0.0122326	NC_030819.1	15677217	16285029	-	607812	102179751	LOC102179751	-	K05673	Dbxref=GeneID:102179751;Name=LOC102179751;gbkey=Gene;gene=LOC102179751;gene_biotype=protein_coding
gene5303	1232.69	519.109	0.42112	-1.2477	8.87e-50	NC_030812.1	55533607	55535985	+	2378	102179638	NDUFA4L2	-	K03948	Dbxref=GeneID:102179638;Name=NDUFA4L2;gbkey=Gene;gene=NDUFA4L2;gene_biotype=protein_coding
gene23894	37.7607	16.0049	0.42385	-1.23837	0.0048819	NC_030832.1	27221268	27265356	+	44088	102180100	ITGAM	-	K06461	Dbxref=GeneID:102180100;Name=ITGAM;gbkey=Gene;gene=ITGAM;gene_biotype=protein_coding
gene25904	24.3774	10.3412	0.424212	-1.23714	0.0285599	NC_030836.1	42784121	42785245	-	1124	102181845	TBC1D10C	-	K19944	Dbxref=GeneID:102181845;Name=TBC1D10C;end_range=42785245,.;gbkey=Gene;gene=TBC1D10C;gene_biotype=protein_coding;partial=true
gene17738	21.6817	9.20111	0.424373	-1.2366	0.0439493	NC_030825.1	46988813	47002033	-	13220	102183173	DMKN	-	-	Dbxref=GeneID:102183173;Name=DMKN;gbkey=Gene;gene=DMKN;gene_biotype=protein_coding
gene3659	44.4837	18.9442	0.425867	-1.23152	0.00195828	NC_030810.1	111004694	111041859	-	37165	108635603	CD48	-	K06479	Dbxref=GeneID:108635603;Name=CD48;end_range=111041859,.;gbkey=Gene;gene=CD48;gene_biotype=protein_coding;partial=true
gene20752	24.6758	10.6858	0.433049	-1.2074	0.0332633	NC_030828.1	24820619	24923738	-	103119	102170917	RASGRF1	-	K04349	Dbxref=GeneID:102170917;Name=RASGRF1;gbkey=Gene;gene=RASGRF1;gene_biotype=protein_coding
gene9489	25.4539	11.0622	0.434599	-1.20224	0.0310546	NC_030815.1	103789402	103817290	-	27888	102178908	TNFSF8	-	K05471	Dbxref=GeneID:102178908;Name=TNFSF8;gbkey=Gene;gene=TNFSF8;gene_biotype=protein_coding
gene3404	66.9483	29.1557	0.435495	-1.19927	0.000363485	NC_030810.1	103059859	103062650	+	2791	102182273	S100A9	-	K21128	Dbxref=GeneID:102182273;Name=S100A9;gbkey=Gene;gene=S100A9;gene_biotype=protein_coding
gene368	29.0535	12.7773	0.439786	-1.18513	0.0318691	NC_030808.1	69289222	69431839	-	142617	102168769	SLC12A8	-	K14428	Dbxref=GeneID:102168769;Name=SLC12A8;gbkey=Gene;gene=SLC12A8;gene_biotype=protein_coding
gene18821	43.103	19.1148	0.443469	-1.17309	0.00476658	NC_030826.1	14003569	14005609	+	2040	102181154	LOC102181154	-	K05408	Dbxref=GeneID:102181154;Name=LOC102181154;gbkey=Gene;gene=LOC102181154;gene_biotype=protein_coding
gene18515	46.6213	20.823	0.446642	-1.16281	0.00354349	NC_030825.1	64193955	64214660	-	20705	102174023	LOC102174023	-	-	Dbxref=GeneID:102174023;Name=LOC102174023;gbkey=Gene;gene=LOC102174023;gene_biotype=protein_coding
gene9186	2677.83	1198	0.447379	-1.16043	4.25e-27	NC_030815.1	70791218	70806076	-	14858	102179386	STC1	-	-	Dbxref=GeneID:102179386;Name=STC1;gbkey=Gene;gene=STC1;gene_biotype=protein_coding
gene17769	30.4523	13.6899	0.449553	-1.15344	0.024844	NC_030825.1	47435988	47438890	-	2902	102175151	TYROBP	-	K07992	Dbxref=GeneID:102175151;Name=TYROBP;gbkey=Gene;gene=TYROBP;gene_biotype=protein_coding
gene27566	30.521	13.7436	0.450299	-1.15104	0.0210341	NW_017189740.1	497873	726974	+	229101	108633300	LOC108633300	-	K05175	Dbxref=GeneID:108633300;Name=LOC108633300;gbkey=Gene;gene=LOC108633300;gene_biotype=protein_coding
gene23131	47.9876	21.871	0.455763	-1.13364	0.00339598	NC_030831.1	37455417	37514236	+	58819	102169064	EMILIN2	-	-	Dbxref=GeneID:102169064;Name=EMILIN2;gbkey=Gene;gene=EMILIN2;gene_biotype=protein_coding
gene18739	30.2208	13.803	0.45674	-1.13056	0.02364	NC_030826.1	9021774	9073130	-	51356	102188079	HSF5	-	-	Dbxref=GeneID:102188079;Name=HSF5;gbkey=Gene;gene=HSF5;gene_biotype=protein_coding
gene7895	30.6236	13.9905	0.456853	-1.1302	0.0226751	NC_030814.1	88163476	88165829	+	2353	100861208	CSF2	GO:0008083; GO:0005129; GO:0006955; GO:0005576	K05427	Dbxref=GeneID:100861208;Name=CSF2;description=colony
gene17295	102.405	46.9334	0.458311	-1.1256	1.35e-05	NC_030825.1	13243373	13264851	+	21478	102184462	IRF8	-	K10155	Dbxref=GeneID:102184462;Name=IRF8;gbkey=Gene;gene=IRF8;gene_biotype=protein_coding
gene3406	58.7903	27.4668	0.4672	-1.09789	0.00186076	NC_030810.1	103093868	103095109	-	1241	102168876	S100A8	-	K21127	Dbxref=GeneID:102168876;Name=S100A8;gbkey=Gene;gene=S100A8;gene_biotype=protein_coding
gene1172	60.6666	28.7006	0.473087	-1.07982	0.0407221	NC_030809.1	5777650	5782031	+	4381	102187279	C1QC	-	K03988	Dbxref=GeneID:102187279;Name=C1QC;gbkey=Gene;gene=C1QC;gene_biotype=protein_coding
gene25926	28.9591	13.766	0.47536	-1.07291	0.025462	NC_030836.1	43279422	43389709	-	110287	102168238	NRXN2	-	K07377	Dbxref=GeneID:102168238;Name=NRXN2;gbkey=Gene;gene=NRXN2;gene_biotype=protein_coding
gene5682	45.7438	21.7701	0.475915	-1.07123	0.00812866	NC_030812.1	78822551	78914677	-	92126	102186751	FAR2	-	K13356	Dbxref=GeneID:102186751;Name=FAR2;gbkey=Gene;gene=FAR2;gene_biotype=protein_coding
gene274	43.2731	20.637	0.476902	-1.06824	0.00715431	NC_030808.1	57399892	57440294	-	40402	102183007	LOC102183007	-	K21668	Dbxref=GeneID:102183007;Name=LOC102183007;gbkey=Gene;gene=LOC102183007;gene_biotype=protein_coding
gene2798	29.1275	13.9036	0.477334	-1.06693	0.0380802	NC_030810.1	54556155	54655737	+	99582	102175081	GIPC2	-	K20056	Dbxref=GeneID:102175081;Name=GIPC2;gbkey=Gene;gene=GIPC2;gene_biotype=protein_coding
gene25530	330.932	161.628	0.488402	-1.03386	1.1e-12	NC_030836.1	25639944	25680453	-	40509	102189835	LOC102189835	-	K00016	Dbxref=GeneID:102189835;Name=LOC102189835;gbkey=Gene;gene=LOC102189835;gene_biotype=protein_coding
gene5866	120.155	58.7732	0.489146	-1.03166	1.23e-05	NC_030812.1	98330612	98342920	-	12308	102186565	CLEC9A	-	K17515	Dbxref=GeneID:102186565;Name=CLEC9A;gbkey=Gene;gene=CLEC9A;gene_biotype=protein_coding
gene20391	47.0984	23.2493	0.493633	-1.01849	0.00848766	NC_030827.1	35938958	36128066	-	189108	102168770	EGFLAM	-	-	Dbxref=GeneID:102168770;Name=EGFLAM;gbkey=Gene;gene=EGFLAM;gene_biotype=protein_coding
gene3735	38.4362	18.999	0.494299	-1.01654	0.04324	NC_030810.1	112127495	112138263	-	10768	102185698	LOC102185698	-	K06463	Dbxref=GeneID:102185698;Name=LOC102185698;gbkey=Gene;gene=LOC102185698;gene_biotype=protein_coding
gene24524	42.2333	84.8398	2.00884	1.00636	0.000465786	NC_030833.1	31232037	31302743	-	70706	102174538	CNNM1	-	K16302	Dbxref=GeneID:102174538;Name=CNNM1;gbkey=Gene;gene=CNNM1;gene_biotype=protein_coding
gene16189	23.0862	46.9432	2.03339	1.02389	0.0378368	NC_030823.1	49578468	49584317	+	5849	102188336	TMEM240	-	-	Dbxref=GeneID:102188336;Name=TMEM240;gbkey=Gene;gene=TMEM240;gene_biotype=protein_coding
gene11991	15.4392	31.6113	2.04747	1.03384	0.0424584	NC_030818.1	72231163	72238506	-	7343	102183971	ABHD1	-	K13696	Dbxref=GeneID:102183971;Name=ABHD1;gbkey=Gene;gene=ABHD1;gene_biotype=protein_coding
gene26825	27.0403	56.7042	2.09702	1.06834	0.00642015	NW_017189517.1	7066312	7067503	+	1191	102183580	LOC102183580	-	-	Dbxref=GeneID:102183580;Name=LOC102183580;gbkey=Gene;gene=LOC102183580;gene_biotype=protein_coding
gene5787	37.255	78.8988	2.11781	1.08257	0.000319147	NC_030812.1	93767009	93839422	+	72413	108636048	GUCY2C	-	K12320	Dbxref=GeneID:108636048;Name=GUCY2C;gbkey=Gene;gene=GUCY2C;gene_biotype=protein_coding
gene22111	73.5232	157.771	2.14587	1.10156	2.32e-05	NC_030830.1	18154981	18167170	+	12189	102185049	LOC102185049	-	K11251	Dbxref=GeneID:102185049;Name=LOC102185049;gbkey=Gene;gene=LOC102185049;gene_biotype=protein_coding
gene1587	21.9798	47.3362	2.15362	1.10677	0.00499768	NC_030809.1	38057219	38272802	-	215583	102168868	UNC80	-	-	Dbxref=GeneID:102168868;Name=UNC80;gbkey=Gene;gene=UNC80;gene_biotype=protein_coding
gene26252	20.4412	44.1403	2.15938	1.11062	0.00586001	NW_017189516.1	7358153	7360444	-	2291	102188123	MAGEE2	-	-	Dbxref=GeneID:102188123;Name=MAGEE2;gbkey=Gene;gene=MAGEE2;gene_biotype=protein_coding
gene5350	20.4752	44.434	2.17014	1.11779	0.00625525	NC_030812.1	56467918	56473279	-	5361	102169837	SLC39A5	-	K14711	Dbxref=GeneID:102169837;Name=SLC39A5;gbkey=Gene;gene=SLC39A5;gene_biotype=protein_coding
gene2823	15.6739	34.2718	2.18656	1.12866	0.0161667	NC_030810.1	61620742	61674661	+	53919	106501955	SPATA1	-	-	Dbxref=GeneID:106501955;Name=SPATA1;gbkey=Gene;gene=SPATA1;gene_biotype=protein_coding;partial=true;start_range=.,61620742
gene20441	22.9018	50.4822	2.20429	1.14031	0.00591476	NC_030827.1	46551084	46689563	+	138479	102183548	CDH9	-	K06801	Dbxref=GeneID:102183548;Name=CDH9;gbkey=Gene;gene=CDH9;gene_biotype=protein_coding
gene8833	10.1227	22.6721	2.23973	1.16333	0.0448303	NC_030815.1	25203430	26308652	-	1105222	102185833	ADAMTSL1	-	-	Dbxref=GeneID:102185833;Name=ADAMTSL1;gbkey=Gene;gene=ADAMTSL1;gene_biotype=protein_coding
gene1305	10.5364	23.6592	2.24547	1.16702	0.0346618	NC_030809.1	11116068	11118598	+	2530	102175071	RAB42	-	K07929	Dbxref=GeneID:102175071;Name=RAB42;gbkey=Gene;gene=RAB42;gene_biotype=protein_coding
gene21316	20.247	46.0718	2.27549	1.18618	0.00319134	NC_030829.1	1359580	1649901	-	290321	102171931	NEK10	-	K20879	Dbxref=GeneID:102171931;Name=NEK10;gbkey=Gene;gene=NEK10;gene_biotype=protein_coding
gene7524	12.5243	29.0425	2.31889	1.21343	0.0145469	NC_030814.1	63440968	63449395	+	8427	102182694	CXCL14	-	K10033	Dbxref=GeneID:102182694;Name=CXCL14;gbkey=Gene;gene=CXCL14;gene_biotype=protein_coding
gene4993	83.7073	203.279	2.42845	1.28004	0.0404234	NC_030812.1	27373968	27387573	-	13605	102184596	KRT7	-	K07605	Dbxref=GeneID:102184596;Name=KRT7;gbkey=Gene;gene=KRT7;gene_biotype=protein_coding
gene24085	11.77	29.4079	2.49855	1.32109	0.00721242	NC_030832.1	36960304	36964401	+	4097	102182467	C25H7orf61	-	-	Dbxref=GeneID:102182467;Name=C25H7orf61;gbkey=Gene;gene=C25H7orf61;gene_biotype=protein_coding
gene15438	11.1583	28.0542	2.5142	1.3301	0.0108534	NC_030822.1	48073867	48100667	+	26800	102182811	SCN3B	-	K04847	Dbxref=GeneID:102182811;Name=SCN3B;gbkey=Gene;gene=SCN3B;gene_biotype=protein_coding
gene14897	84.8206	217.436	2.56348	1.3581	4.42e-13	NC_030822.1	21918674	21921936	-	3262	100861299	FSHB	GO:0005179; GO:0005576	K05250	Dbxref=GeneID:100861299;Name=FSHB;description=follicle-stimulating
gene2483	7.45238	19.235	2.58106	1.36796	0.0335903	NC_030810.1	19416581	19475118	+	58537	102178788	C3H1orf228	-	-	Dbxref=GeneID:102178788;Name=C3H1orf228;gbkey=Gene;gene=C3H1orf228;gene_biotype=protein_coding
gene4432	36.2079	93.9359	2.59435	1.37537	3.28e-06	NC_030811.1	57300220	57556899	+	256679	102168323	BMPER	-	-	Dbxref=GeneID:102168323;Name=BMPER;gbkey=Gene;gene=BMPER;gene_biotype=protein_coding
gene10158	7.99577	20.8246	2.60445	1.38098	0.0272785	NC_030816.1	91362074	91371421	-	9347	102182594	DLL1	-	K06051	Dbxref=GeneID:102182594;Name=DLL1;gbkey=Gene;gene=DLL1;gene_biotype=protein_coding
gene6265	6.96216	19.4142	2.78853	1.47951	0.028917	NC_030812.1	118735081	118739233	+	4152	108636085	ADM2	-	-	Dbxref=GeneID:108636085;Name=ADM2;gbkey=Gene;gene=ADM2;gene_biotype=protein_coding
gene9116	7.70588	22.6017	2.93305	1.5524	0.0191249	NC_030815.1	64525876	64567842	+	41966	102188043	NR4A3	-	K08559	Dbxref=GeneID:102188043;Name=NR4A3;gbkey=Gene;gene=NR4A3;gene_biotype=protein_coding
gene8852	7.55254	22.3743	2.96249	1.56681	0.0183294	NC_030815.1	29734276	29997456	+	263180	102190412	NFIB	-	K09169	Dbxref=GeneID:102190412;Name=NFIB;gbkey=Gene;gene=NFIB;gene_biotype=protein_coding
gene22124	7.37591	22.8028	3.09152	1.62832	0.00523039	NC_030830.1	18236095	18254764	+	18669	106503498	LOC106503498	-	K11254	Dbxref=GeneID:106503498;Name=LOC106503498;gbkey=Gene;gene=LOC106503498;gene_biotype=protein_coding
gene18135	4.99306	15.4436	3.09302	1.62902	0.0309236	NC_030825.1	55438405	55478684	-	40279	102171644	SLC8A2	-	K05849	Dbxref=GeneID:102171644;Name=SLC8A2;gbkey=Gene;gene=SLC8A2;gene_biotype=protein_coding
gene7409	3.99993	12.4959	3.12404	1.64341	0.0473558	NC_030814.1	58094664	58098010	-	3346	108636356	LOC108636356	-	K16495	Dbxref=GeneID:108636356;Name=LOC108636356;gbkey=Gene;gene=LOC108636356;gene_biotype=protein_coding
gene17724	4.34951	13.606	3.12817	1.64532	0.0436419	NC_030825.1	46761845	46767400	-	5555	102170082	LOC102170082	-	-	Dbxref=GeneID:102170082;Name=LOC102170082;gbkey=Gene;gene=LOC102170082;gene_biotype=protein_coding
gene19206	6.5721	20.5694	3.1298	1.64607	0.0114215	NC_030826.1	27455192	27466747	-	11555	102172933	ALOX12B	-	K08021	Dbxref=GeneID:102172933;Name=ALOX12B;gbkey=Gene;gene=ALOX12B;gene_biotype=protein_coding
gene25517	4.50936	14.3682	3.18631	1.67189	0.0281193	NC_030836.1	25126751	25147554	+	20803	102187106	CSRP3	-	K09377	Dbxref=GeneID:102187106;Name=CSRP3;gbkey=Gene;gene=CSRP3;gene_biotype=protein_coding
gene17922	4.72035	15.4395	3.27084	1.70966	0.0236582	NC_030825.1	51019095	51029047	-	9952	102168381	LOC102168381	-	K17685	Dbxref=GeneID:102168381;Name=LOC102168381;gbkey=Gene;gene=LOC102168381;gene_biotype=protein_coding
gene21963	3.97867	13.3137	3.34628	1.74256	0.0388467	NC_030830.1	2228003	2230158	-	2155	108633439	LOC108633439	-	-	Dbxref=GeneID:108633439;Name=LOC108633439;gbkey=Gene;gene=LOC108633439;gene_biotype=protein_coding
gene1270	3.64626	12.3611	3.39008	1.76132	0.0463863	NC_030809.1	10027232	10036201	+	8969	102178677	SYTL1	-	K17598	Dbxref=GeneID:102178677;Name=SYTL1;gbkey=Gene;gene=SYTL1;gene_biotype=protein_coding
gene22119	4.29186	14.6605	3.41589	1.77226	0.0262248	NC_030830.1	18218089	18218599	-	510	102181640	LOC102181640	-	K11251	Dbxref=GeneID:102181640;Name=LOC102181640;gbkey=Gene;gene=LOC102181640;gene_biotype=protein_coding
gene15285	3.86377	13.348	3.45466	1.78855	0.0251239	NC_030822.1	35790738	35854785	+	64047	102186033	DNHD1	-	-	Dbxref=GeneID:102186033;Name=DNHD1;gbkey=Gene;gene=DNHD1;gene_biotype=protein_coding
gene12569	3.27746	12.1652	3.71178	1.89211	0.0356457	NC_030819.1	13836329	13914672	-	78343	108637251	LOC108637251	-	K05673	Dbxref=GeneID:108637251;Name=LOC108637251;end_range=13914672,.;gbkey=Gene;gene=LOC108637251;gene_biotype=protein_coding;partial=true
gene20373	3.82738	15.0205	3.9245	1.97251	0.0125525	NC_030827.1	33532828	33590116	-	57288	102180259	C7	-	K03996	Dbxref=GeneID:102180259;Name=C7;gbkey=Gene;gene=C7;gene_biotype=protein_coding
gene25716	10.8047	43.4508	4.02148	2.00773	9.94e-06	NC_030836.1	35789571	35813977	+	24406	102187842	ADAMTS15	-	K08629	Dbxref=GeneID:102187842;Name=ADAMTS15;gbkey=Gene;gene=ADAMTS15;gene_biotype=protein_coding
gene10655	2.98553	12.6354	4.23221	2.08141	0.0462829	NC_030817.1	57881346	57887319	-	5973	102190420	PTGDR	-	K04332	Dbxref=GeneID:102190420;Name=PTGDR;gbkey=Gene;gene=PTGDR;gene_biotype=protein_coding
gene27787	4.58379	21.1775	4.6201	2.20792	0.00152846	NW_017189962.1	132992	146375	-	13383	108634752	LOC108634752	-	-	Dbxref=GeneID:108634752;Name=LOC108634752;gbkey=Gene;gene=LOC108634752;gene_biotype=protein_coding
gene25982	2.28229	11.254	4.93101	2.30188	0.0209896	NC_030836.1	44321355	44332525	+	11170	100861123	OVOL1	GO:0003676; GO:0003700; GO:0046872; GO:0006351; GO:0005634	K09216	Dbxref=GeneID:100861123;Name=OVOL1;gbkey=Gene;gene=OVOL1;gene_biotype=protein_coding
gene2030	3.54814	19.0159	5.3594	2.42207	0.00159375	NC_030809.1	116971200	116974138	-	2938	102176173	LOC102176173	-	K19683	Dbxref=GeneID:102176173;Name=LOC102176173;gbkey=Gene;gene=LOC102176173;gene_biotype=protein_coding
gene1386	1.69638	9.23285	5.44268	2.44432	0.0280052	NC_030809.1	15564258	15571412	-	7154	102168399	CHRND	-	K04816	Dbxref=GeneID:102168399;Name=CHRND;gbkey=Gene;gene=CHRND;gene_biotype=protein_coding
gene13218	1.67716	9.41751	5.61514	2.48932	0.0237545	NC_030820.1	41234887	41238224	-	3337	102172076	CD93	-	K06702	Dbxref=GeneID:102172076;Name=CD93;gbkey=Gene;gene=CD93;gene_biotype=protein_coding
gene15395	1.69842	10.497	6.18046	2.62771	0.0128134	NC_030822.1	42629411	42634530	+	5119	102191354	RASSF10	-	K09856	Dbxref=GeneID:102191354;Name=RASSF10;gbkey=Gene;gene=RASSF10;gene_biotype=protein_coding
gene26090	2.1629	13.7356	6.35056	2.66688	0.00557811	NC_030836.1	46147705	46150925	+	3220	108634210	B4GALNT4	-	K09657	Dbxref=GeneID:108634210;Name=B4GALNT4;end_range=46150925,.;gbkey=Gene;gene=B4GALNT4;gene_biotype=protein_coding;partial=true
gene21896	2.85142	18.4945	6.48607	2.69734	0.00295757	NC_030829.1	57516080	57566015	-	49935	108638598	C22H3orf20	-	-	Dbxref=GeneID:108638598;Name=C22H3orf20;gbkey=Gene;gene=C22H3orf20;gene_biotype=protein_coding
gene22273	4.93337	32.0372	6.49398	2.6991	3.59e-05	NC_030830.1	18963226	18983539	-	20313	102178901	LOC102178901	-	K11253	Dbxref=GeneID:102178901;Name=LOC102178901;gbkey=Gene;gene=LOC102178901;gene_biotype=protein_coding
gene904	1.24663	8.43866	6.76916	2.75898	0.0274697	NC_030808.1	139440801	139496962	+	56161	102179049	IGSF5	-	K06786	Dbxref=GeneID:102179049;Name=IGSF5;gbkey=Gene;gene=IGSF5;gene_biotype=protein_coding
gene20647	1.01439	7.34413	7.23993	2.85597	0.0353245	NC_030828.1	19217679	19220302	-	2623	102179419	LOC102179419	-	-	Dbxref=GeneID:102179419;Name=LOC102179419;gbkey=Gene;gene=LOC102179419;gene_biotype=protein_coding
gene2771	1.05487	7.64604	7.24834	2.85765	0.0283976	NC_030810.1	50708313	50834469	-	126156	102177394	ERICH3	-	-	Dbxref=GeneID:102177394;Name=ERICH3;gbkey=Gene;gene=ERICH3;gene_biotype=protein_coding
gene20850	0.935486	8.02383	8.57718	3.1005	0.0232225	NC_030828.1	32344170	32558067	-	213897	102188980	LINGO1	-	-	Dbxref=GeneID:102188980;Name=LINGO1;gbkey=Gene;gene=LINGO1;gene_biotype=protein_coding
gene3167	0.643554	6.41754	9.97202	3.31789	0.0328589	NC_030810.1	97155782	97157926	-	2144	102177294	LOC102177294	-	K08615	Dbxref=GeneID:102177294;Name=LOC102177294;gbkey=Gene;gene=LOC102177294;gene_biotype=protein_coding
gene5786	0.741679	7.66932	10.3405	3.37023	0.0127678	NC_030812.1	93739870	93740273	+	403	108636047	LOC108636047	-	K11254	Dbxref=GeneID:108636047;Name=LOC108636047;gbkey=Gene;gene=LOC108636047;gene_biotype=protein_coding
gene3222	0.351623	5.42904	15.44	3.9486	0.032365	NC_030810.1	99314687	99329905	-	15218	102174261	LOC102174261	-	-	Dbxref=GeneID:102174261;Name=LOC102174261;gbkey=Gene;gene=LOC102174261;gene_biotype=protein_coding
gene12563	0.370839	7.90658	21.3208	4.41419	0.00495533	NC_030819.1	13309073	13407674	-	98601	102174403	CLDN10	-	K06087	Dbxref=GeneID:102174403;Name=CLDN10;gbkey=Gene;gene=CLDN10;gene_biotype=protein_coding
gene19954	0.291931	9.69477	33.2091	5.05351	0.00128398	NC_030826.1	53167738	53169144	-	1406	106503281	LOC106503281	-	K02866	Dbxref=GeneID:106503281;Name=LOC106503281;gbkey=Gene;gene=LOC106503281;gene_biotype=protein_coding
gene23396	7.58445	0	0	#NUM!	0.00147952	NC_030832.1	1042246	1044660	+	2414	108633912	LOC108633912	-	-	Dbxref=GeneID:108633912;Name=LOC108633912;gbkey=Gene;gene=LOC108633912;gene_biotype=protein_coding
gene19609	0	5.40164	Inf	#VALUE!	0.0127131	NC_030826.1	41438790	41443162	-	4372	102178106	KRT14	GO:0005198; GO:0005882	K07604	Dbxref=GeneID:102178106;Name=KRT14;gbkey=Gene;gene=KRT14;gene_biotype=protein_coding
gene2606	0	5.50353	Inf	#VALUE!	0.0207398	NC_030810.1	27101237	27130109	+	28872	102189818	FAM159A	-	-	Dbxref=GeneID:102189818;Name=FAM159A;gbkey=Gene;gene=FAM159A;gene_biotype=protein_coding
gene2660	4.5241	0	0	#NUM!	0.0230135	NC_030810.1	31314215	31393335	-	79120	102186265	C3H1orf168	-	-	Dbxref=GeneID:102186265;Name=C3H1orf168;gbkey=Gene;gene=C3H1orf168;gene_biotype=protein_coding
gene6230	0	5.13835	Inf	#VALUE!	0.0237899	NC_030812.1	115472157	115479462	-	7305	106501921	LOC106501921	-	K19921	Dbxref=GeneID:106501921;Name=LOC106501921;gbkey=Gene;gene=LOC106501921;gene_biotype=protein_coding
gene18945	0	4.60056	Inf	#VALUE!	0.0242906	NC_030826.1	20148345	20196507	-	48162	102169899	SEZ6	-	-	Dbxref=GeneID:102169899;Name=SEZ6;gbkey=Gene;gene=SEZ6;gene_biotype=protein_coding
gene4144	4.67743	0	0	#NUM!	0.031227	NC_030811.1	21946936	21965281	-	18345	102187646	LOC102187646	-	K00011	Dbxref=GeneID:102187646;Name=LOC102187646;gbkey=Gene;gene=LOC102187646;gene_biotype=protein_coding
gene24251	0	4.14139	Inf	#VALUE!	0.0344237	NC_030833.1	438510	493118	-	54608	106501886	KNDC1	-	-	Dbxref=GeneID:106501886;Name=KNDC1;gbkey=Gene;gene=KNDC1;gene_biotype=protein_coding
gene5473	0	3.95673	Inf	#VALUE!	0.0434678	NC_030812.1	58599864	58633953	+	34089	102183770	TESPA1	-	-	Dbxref=GeneID:102183770;Name=TESPA1;gbkey=Gene;gene=TESPA1;gene_biotype=protein_coding
