# Supplementary material for: Effects of miR-101-3p on goat granulosa cells in vitro and ovarian development in vivo via STC1
Source: J Anim Sci Biotechnol. 2020 Oct 14;11:102. doi: 10.1186/s40104-020-00506-6 (PMC7557009; doi:10.1186/s40104-020-00506-6)
Supplement: Supplementary file 8 — Additional file 8: Table S5. GO enrich of differentially expressed genes. [file 40104_2020_506_MOESM8_ESM.xls]

## Sheet: Sheet1
Table S5 GO enrich of differentially expressed genes
Catergory	GO_Term	Cluster frequency	Genome frequency of use	Corrected P-value	Genes annotated to the term
biological_process	GO:0002274 myeloid leukocyte activation	5 out of 56 genes, 8.9%	46 out of 9659 genes, 0.5%	0.00355	gene2411,gene17769,gene9116,gene7895,gene1537
biological_process	GO:0044707 single-multicellular organism process	30 out of 56 genes, 53.6%	2620 out of 9659 genes, 27.1%	0.01377	gene601,gene4432,gene19609,gene19206,gene2829,gene18945,gene9186,gene1537,gene2831,gene5897,gene7524,gene8852,gene3406,gene24251,gene6265,gene15395,gene8523,gene2411,gene18135,gene1386,gene5350,gene25982,gene11528,gene25517,gene18821,gene17769,gene9116,gene7895,gene4195,gene9489
biological_process	GO:0048731 system development	26 out of 56 genes, 46.4%	2114 out of 9659 genes, 21.9%	0.02172	gene601,gene4432,gene19206,gene18945,gene9186,gene2831,gene5897,gene7524,gene8852,gene3406,gene24251,gene6265,gene15395,gene8523,gene2411,gene1386,gene5350,gene25982,gene11528,gene25517,gene18821,gene17769,gene9116,gene7895,gene4195,gene9489
biological_process	GO:0042116 macrophage activation	3 out of 56 genes, 5.4%	13 out of 9659 genes, 0.1%	0.02888	gene2411,gene17769,gene1537
biological_process	GO:0097529 myeloid leukocyte migration	4 out of 56 genes, 7.1%	42 out of 9659 genes, 0.4%	0.05488	gene2411,gene2829,gene18821,gene3406
molecular_function	GO:0015298 solute:cation antiporter activity	2 out of 56 genes, 3.6%	8 out of 9659 genes, 0.1%	0.06418	gene18135,gene1537
molecular_function	GO:0015491 cation:cation antiporter activity	2 out of 56 genes, 3.6%	8 out of 9659 genes, 0.1%	0.06418	gene18135,gene1537
biological_process	GO:0048513 animal organ development	21 out of 56 genes, 37.5%	1592 out of 9659 genes, 16.5%	0.06929	gene4432,gene19206,gene18945,gene9186,gene2831,gene5897,gene7524,gene8852,gene24251,gene8523,gene2411,gene1386,gene5350,gene25982,gene11528,gene25517,gene17769,gene9116,gene7895,gene4195,gene9489
biological_process	GO:0007275 multicellular organism development	26 out of 56 genes, 46.4%	2268 out of 9659 genes, 23.5%	0.07654	gene601,gene4432,gene19206,gene18945,gene9186,gene2831,gene5897,gene7524,gene8852,gene3406,gene24251,gene6265,gene15395,gene8523,gene2411,gene1386,gene5350,gene25982,gene11528,gene25517,gene18821,gene17769,gene9116,gene7895,gene4195,gene9489
biological_process	GO:0001775 cell activation	8 out of 56 genes, 14.3%	272 out of 9659 genes, 2.8%	0.0894	gene2411,gene4432,gene1537,gene5897,gene9116,gene17769,gene7895,gene9489
cellular_component	GO:0005615 extracellular space	8 out of 56 genes, 14.3%	381 out of 9659 genes, 3.9%	0.10887	gene2411,gene4432,gene3406,gene18821,gene7895,gene8523,gene4195,gene25716
biological_process	GO:0038093 Fc receptor signaling pathway	2 out of 56 genes, 3.6%	4 out of 9659 genes, 0.0%	0.11207	gene5897,gene9116
biological_process	GO:0032501 multicellular organismal process	30 out of 56 genes, 53.6%	2920 out of 9659 genes, 30.2%	0.12499	gene601,gene4432,gene19609,gene19206,gene2829,gene18945,gene9186,gene1537,gene2831,gene5897,gene7524,gene8852,gene3406,gene24251,gene6265,gene15395,gene8523,gene2411,gene18135,gene1386,gene5350,gene25982,gene11528,gene25517,gene18821,gene17769,gene9116,gene7895,gene4195,gene9489
biological_process	GO:1990266 neutrophil migration	3 out of 56 genes, 5.4%	22 out of 9659 genes, 0.2%	0.14986	gene2411,gene2829,gene3406
cellular_component	GO:0005779 integral component of peroxisomal membrane	2 out of 56 genes, 3.6%	12 out of 9659 genes, 0.1%	0.15535	gene10536,gene5682
cellular_component	GO:0005576 extracellular region	10 out of 56 genes, 17.9%	602 out of 9659 genes, 6.2%	0.15946	gene2411,gene4432,gene20391,gene23131,gene3406,gene18821,gene7895,gene8523,gene4195,gene25716
cellular_component	GO:0044421 extracellular region part	9 out of 56 genes, 16.1%	506 out of 9659 genes, 5.2%	0.17135	gene2411,gene4432,gene20391,gene3406,gene18821,gene7895,gene8523,gene4195,gene25716
cellular_component	GO:0031231 intrinsic component of peroxisomal membrane	2 out of 56 genes, 3.6%	13 out of 9659 genes, 0.1%	0.18291	gene10536,gene5682
biological_process	GO:0048246 macrophage chemotaxis	2 out of 56 genes, 3.6%	5 out of 9659 genes, 0.1%	0.18609	gene2411,gene18821
biological_process	GO:0048856 anatomical structure development	27 out of 56 genes, 48.2%	2545 out of 9659 genes, 26.3%	0.20321	gene601,gene4432,gene19609,gene19206,gene18945,gene9186,gene2831,gene5897,gene7524,gene8852,gene3406,gene24251,gene6265,gene15395,gene8523,gene2411,gene1386,gene5350,gene25982,gene11528,gene25517,gene18821,gene17769,gene9116,gene7895,gene4195,gene9489
biological_process	GO:0045321 leukocyte activation	7 out of 56 genes, 12.5%	237 out of 9659 genes, 2.5%	0.23256	gene2411,gene5897,gene17769,gene9116,gene7895,gene9489,gene1537
molecular_function	GO:0005125 cytokine activity	3 out of 56 genes, 5.4%	53 out of 9659 genes, 0.5%	0.25009	gene18821,gene8523,gene7895
molecular_function	GO:0099516 ion antiporter activity	2 out of 56 genes, 3.6%	16 out of 9659 genes, 0.2%	0.267	gene18135,gene1537
molecular_function	GO:0015297 antiporter activity	2 out of 56 genes, 3.6%	17 out of 9659 genes, 0.2%	0.30148	gene18135,gene1537
biological_process	GO:0097530 granulocyte migration	3 out of 56 genes, 5.4%	28 out of 9659 genes, 0.3%	0.31104	gene2411,gene2829,gene3406
biological_process	GO:0044767 single-organism developmental process	27 out of 56 genes, 48.2%	2632 out of 9659 genes, 27.2%	0.36283	gene601,gene4432,gene19609,gene19206,gene18945,gene9186,gene2831,gene5897,gene7524,gene8852,gene3406,gene24251,gene6265,gene15395,gene8523,gene2411,gene1386,gene5350,gene25982,gene11528,gene25517,gene18821,gene17769,gene9116,gene7895,gene4195,gene9489
biological_process	GO:0002366 leukocyte activation involved in immune response	4 out of 56 genes, 7.1%	70 out of 9659 genes, 0.7%	0.39864	gene5897,gene17769,gene9116,gene1537
biological_process	GO:0032502 developmental process	27 out of 56 genes, 48.2%	2647 out of 9659 genes, 27.4%	0.39961	gene601,gene4432,gene19609,gene19206,gene18945,gene9186,gene2831,gene5897,gene7524,gene8852,gene3406,gene24251,gene6265,gene15395,gene8523,gene2411,gene1386,gene5350,gene25982,gene11528,gene25517,gene18821,gene17769,gene9116,gene7895,gene4195,gene9489
cellular_component	GO:0031903 microbody membrane	2 out of 56 genes, 3.6%	21 out of 9659 genes, 0.2%	0.47804	gene10536,gene5682
cellular_component	GO:0005778 peroxisomal membrane	2 out of 56 genes, 3.6%	21 out of 9659 genes, 0.2%	0.47804	gene10536,gene5682
biological_process	GO:0002263 cell activation involved in immune response	4 out of 56 genes, 7.1%	74 out of 9659 genes, 0.8%	0.49176	gene5897,gene17769,gene9116,gene1537
cellular_component	GO:0044439 peroxisomal part	2 out of 56 genes, 3.6%	24 out of 9659 genes, 0.2%	0.62134	gene10536,gene5682
cellular_component	GO:0044438 microbody part	2 out of 56 genes, 3.6%	24 out of 9659 genes, 0.2%	0.62134	gene10536,gene5682
cellular_component	GO:0045178 basal part of cell	2 out of 56 genes, 3.6%	26 out of 9659 genes, 0.3%	0.72626	gene601,gene19609
biological_process	GO:0002376 immune system process	12 out of 56 genes, 21.4%	770 out of 9659 genes, 8.0%	0.72867	gene2411,gene2829,gene3223,gene1537,gene5897,gene18821,gene17769,gene9116,gene3406,gene7895,gene4195,gene9489
biological_process	GO:0042742 defense response to bacterium	4 out of 56 genes, 7.1%	85 out of 9659 genes, 0.9%	0.82552	gene5897,gene9489,gene3223,gene1537
biological_process	GO:0009605 response to external stimulus	12 out of 56 genes, 21.4%	791 out of 9659 genes, 8.2%	0.91908	gene2411,gene3223,gene1537,gene5350,gene5897,gene8852,gene25517,gene18821,gene9116,gene3406,gene20316,gene9489
cellular_component	GO:0030425 dendrite	3 out of 56 genes, 5.4%	129 out of 9659 genes, 1.3%	1	gene24524,gene18945,gene24251
biological_process	GO:0044700 single organism signaling	7 out of 56 genes, 12.5%	1440 out of 9659 genes, 14.9%	1	gene2411,gene5897,gene18945,gene17769,gene9116,gene3223,gene5350
biological_process	GO:0002694 regulation of leukocyte activation	2 out of 56 genes, 3.6%	266 out of 9659 genes, 2.8%	1	gene5897,gene9116
biological_process	GO:0048732 gland development	2 out of 56 genes, 3.6%	217 out of 9659 genes, 2.2%	1	gene8852,gene11528
biological_process	GO:0022414 reproductive process	3 out of 56 genes, 5.4%	581 out of 9659 genes, 6.0%	1	gene601,gene25982,gene7895
biological_process	GO:0098542 defense response to other organism	4 out of 56 genes, 7.1%	160 out of 9659 genes, 1.7%	1	gene5897,gene9489,gene3223,gene1537
biological_process	GO:0044255 cellular lipid metabolic process	3 out of 56 genes, 5.4%	334 out of 9659 genes, 3.5%	1	gene2411,gene10536,gene19206
biological_process	GO:0044237 cellular metabolic process	11 out of 56 genes, 19.6%	2720 out of 9659 genes, 28.2%	1	gene2411,gene10536,gene19206,gene20391,gene25530,gene5682,gene11528,gene6265,gene9116,gene3406,gene20316
cellular_component	GO:0043228 non-membrane-bounded organelle	4 out of 56 genes, 7.1%	2039 out of 9659 genes, 21.1%	1	gene19609,gene8852,gene25517,gene3406
molecular_function	GO:0022891 substrate-specific transmembrane transporter activity	3 out of 56 genes, 5.4%	352 out of 9659 genes, 3.6%	1	gene18135,gene1386,gene1537
biological_process	GO:0009607 response to biotic stimulus	6 out of 56 genes, 10.7%	389 out of 9659 genes, 4.0%	1	gene5897,gene8852,gene20316,gene9489,gene3223,gene1537
biological_process	GO:0042110 T cell activation	3 out of 56 genes, 5.4%	130 out of 9659 genes, 1.3%	1	gene5897,gene9489,gene1537
cellular_component	GO:0031301 integral component of organelle membrane	2 out of 56 genes, 3.6%	124 out of 9659 genes, 1.3%	1	gene10536,gene5682
biological_process	GO:0001525 angiogenesis	2 out of 56 genes, 3.6%	139 out of 9659 genes, 1.4%	1	gene4432,gene6265
cellular_component	GO:0043005 neuron projection	4 out of 56 genes, 7.1%	298 out of 9659 genes, 3.1%	1	gene8852,gene24524,gene18945,gene24251
biological_process	GO:0055065 metal ion homeostasis	5 out of 56 genes, 8.9%	220 out of 9659 genes, 2.3%	1	gene2411,gene18135,gene25517,gene9186,gene1537
biological_process	GO:0008544 epidermis development	2 out of 56 genes, 3.6%	124 out of 9659 genes, 1.3%	1	gene2831,gene25982
biological_process	GO:0044057 regulation of system process	3 out of 56 genes, 5.4%	208 out of 9659 genes, 2.2%	1	gene2411,gene25517,gene9186
biological_process	GO:0009790 embryo development	2 out of 56 genes, 3.6%	621 out of 9659 genes, 6.4%	1	gene9116,gene7895
biological_process	GO:0052548 regulation of endopeptidase activity	2 out of 56 genes, 3.6%	143 out of 9659 genes, 1.5%	1	gene11528,gene3406
molecular_function	GO:0003677 DNA binding	3 out of 56 genes, 5.4%	863 out of 9659 genes, 8.9%	1	gene25982,gene8852,gene9116
biological_process	GO:0043588 skin development	2 out of 56 genes, 3.6%	115 out of 9659 genes, 1.2%	1	gene19206,gene25982
biological_process	GO:0097202 activation of cysteine-type endopeptidase activity	2 out of 56 genes, 3.6%	50 out of 9659 genes, 0.5%	1	gene11528,gene3406
molecular_function	GO:0022853 active ion transmembrane transporter activity	2 out of 56 genes, 3.6%	43 out of 9659 genes, 0.4%	1	gene18135,gene1537
biological_process	GO:0080090 regulation of primary metabolic process	16 out of 56 genes, 28.6%	2795 out of 9659 genes, 28.9%	1	gene4432,gene1537,gene8852,gene3406,gene24251,gene8523,gene20316,gene5350,gene25982,gene25517,gene11528,gene9116,gene18821,gene7895,gene4195,gene9489
biological_process	GO:0060537 muscle tissue development	2 out of 56 genes, 3.6%	183 out of 9659 genes, 1.9%	1	gene25517,gene1386
molecular_function	GO:0001012 RNA polymerase II regulatory region DNA binding	3 out of 56 genes, 5.4%	463 out of 9659 genes, 4.8%	1	gene25982,gene8852,gene9116
biological_process	GO:0090287 regulation of cellular response to growth factor stimulus	3 out of 56 genes, 5.4%	163 out of 9659 genes, 1.7%	1	gene4432,gene11528,gene4195
biological_process	GO:0048870 cell motility	6 out of 56 genes, 10.7%	433 out of 9659 genes, 4.5%	1	gene2411,gene25530,gene2829,gene18821,gene3406,gene25281
biological_process	GO:0006810 transport	10 out of 56 genes, 17.9%	1268 out of 9659 genes, 13.1%	1	gene18135,gene10536,gene2829,gene5866,gene3223,gene1537,gene1270,gene11528,gene9116,gene3190
biological_process	GO:0043280 positive regulation of cysteine-type endopeptidase activity involved in apoptotic process	2 out of 56 genes, 3.6%	65 out of 9659 genes, 0.7%	1	gene11528,gene3406
biological_process	GO:1901575 organic substance catabolic process	3 out of 56 genes, 5.4%	525 out of 9659 genes, 5.4%	1	gene10536,gene11528,gene20316
molecular_function	GO:0004872 receptor activity	2 out of 56 genes, 3.6%	404 out of 9659 genes, 4.2%	1	gene1386,gene3223
biological_process	GO:0010557 positive regulation of macromolecule biosynthetic process	6 out of 56 genes, 10.7%	1128 out of 9659 genes, 11.7%	1	gene8852,gene25517,gene18821,gene9116,gene9489,gene1537
biological_process	GO:0051172 negative regulation of nitrogen compound metabolic process	5 out of 56 genes, 8.9%	901 out of 9659 genes, 9.3%	1	gene25982,gene8852,gene9116,gene7895,gene20316
biological_process	GO:0060548 negative regulation of cell death	3 out of 56 genes, 5.4%	489 out of 9659 genes, 5.1%	1	gene9116,gene8523,gene7895
biological_process	GO:0098662 inorganic cation transmembrane transport	2 out of 56 genes, 3.6%	135 out of 9659 genes, 1.4%	1	gene18135,gene1537
biological_process	GO:0043436 oxoacid metabolic process	6 out of 56 genes, 10.7%	322 out of 9659 genes, 3.3%	1	gene2411,gene10536,gene19206,gene25530,gene9116,gene20391
biological_process	GO:2000112 regulation of cellular macromolecule biosynthetic process	11 out of 56 genes, 19.6%	1758 out of 9659 genes, 18.2%	1	gene4432,gene1537,gene5350,gene8852,gene25982,gene25517,gene18821,gene9116,gene7895,gene4195,gene9489
biological_process	GO:0072359 circulatory system development	3 out of 56 genes, 5.4%	464 out of 9659 genes, 4.8%	1	gene4432,gene25517,gene6265
biological_process	GO:0033559 unsaturated fatty acid metabolic process	2 out of 56 genes, 3.6%	32 out of 9659 genes, 0.3%	1	gene2411,gene19206
biological_process	GO:0072091 regulation of stem cell proliferation	2 out of 56 genes, 3.6%	61 out of 9659 genes, 0.6%	1	gene25982,gene8852
biological_process	GO:2001056 positive regulation of cysteine-type endopeptidase activity	2 out of 56 genes, 3.6%	75 out of 9659 genes, 0.8%	1	gene11528,gene3406
biological_process	GO:0030001 metal ion transport	2 out of 56 genes, 3.6%	227 out of 9659 genes, 2.4%	1	gene18135,gene1537
biological_process	GO:0097009 energy homeostasis	2 out of 56 genes, 3.6%	19 out of 9659 genes, 0.2%	1	gene2411,gene9116
molecular_function	GO:0004888 transmembrane signaling receptor activity	2 out of 56 genes, 3.6%	310 out of 9659 genes, 3.2%	1	gene1386,gene3223
biological_process	GO:0021953 central nervous system neuron differentiation	2 out of 56 genes, 3.6%	110 out of 9659 genes, 1.1%	1	gene8852,gene24251
biological_process	GO:1903706 regulation of hemopoiesis	2 out of 56 genes, 3.6%	222 out of 9659 genes, 2.3%	1	gene1172,gene17769
molecular_function	GO:1901363 heterocyclic compound binding	4 out of 56 genes, 7.1%	1445 out of 9659 genes, 15.0%	1	gene25982,gene8852,gene11528,gene9116
biological_process	GO:0045892 negative regulation of transcription, DNA-templated	4 out of 56 genes, 7.1%	718 out of 9659 genes, 7.4%	1	gene25982,gene8852,gene9116,gene7895
biological_process	GO:0009653 anatomical structure morphogenesis	7 out of 56 genes, 12.5%	1266 out of 9659 genes, 13.1%	1	gene4432,gene8852,gene25517,gene24251,gene9116,gene6265,gene9186
biological_process	GO:0023057 negative regulation of signaling	3 out of 56 genes, 5.4%	683 out of 9659 genes, 7.1%	1	gene4432,gene11528,gene7895
biological_process	GO:0046483 heterocycle metabolic process	2 out of 56 genes, 3.6%	975 out of 9659 genes, 10.1%	1	gene25530,gene11528
biological_process	GO:0010648 negative regulation of cell communication	3 out of 56 genes, 5.4%	697 out of 9659 genes, 7.2%	1	gene4432,gene11528,gene7895
biological_process	GO:0006139 nucleobase-containing compound metabolic process	2 out of 56 genes, 3.6%	912 out of 9659 genes, 9.4%	1	gene25530,gene11528
biological_process	GO:0009889 regulation of biosynthetic process	11 out of 56 genes, 19.6%	1886 out of 9659 genes, 19.5%	1	gene4432,gene1537,gene5350,gene8852,gene25982,gene25517,gene18821,gene9116,gene7895,gene4195,gene9489
biological_process	GO:0044248 cellular catabolic process	3 out of 56 genes, 5.4%	465 out of 9659 genes, 4.8%	1	gene10536,gene11528,gene20316
biological_process	GO:0061061 muscle structure development	2 out of 56 genes, 3.6%	250 out of 9659 genes, 2.6%	1	gene25517,gene1386
biological_process	GO:1902680 positive regulation of RNA biosynthetic process	6 out of 56 genes, 10.7%	1004 out of 9659 genes, 10.4%	1	gene8852,gene25517,gene18821,gene9116,gene9489,gene1537
biological_process	GO:0048646 anatomical structure formation involved in morphogenesis	6 out of 56 genes, 10.7%	528 out of 9659 genes, 5.5%	1	gene4432,gene8852,gene25517,gene24251,gene9116,gene6265
biological_process	GO:0048878 chemical homeostasis	6 out of 56 genes, 10.7%	422 out of 9659 genes, 4.4%	1	gene2411,gene18135,gene19206,gene25517,gene9186,gene1537
biological_process	GO:0030902 hindbrain development	3 out of 56 genes, 5.4%	93 out of 9659 genes, 1.0%	1	gene8852,gene18945,gene24251
molecular_function	GO:0038023 signaling receptor activity	2 out of 56 genes, 3.6%	357 out of 9659 genes, 3.7%	1	gene1386,gene3223
cellular_component	GO:0098588 bounding membrane of organelle	4 out of 56 genes, 7.1%	553 out of 9659 genes, 5.7%	1	gene10536,gene5682,gene13889,gene1537
biological_process	GO:0001822 kidney development	3 out of 56 genes, 5.4%	158 out of 9659 genes, 1.6%	1	gene4432,gene25982,gene8523
biological_process	GO:0044711 single-organism biosynthetic process	4 out of 56 genes, 7.1%	397 out of 9659 genes, 4.1%	1	gene2411,gene10536,gene19206,gene25530
biological_process	GO:0060284 regulation of cell development	4 out of 56 genes, 7.1%	510 out of 9659 genes, 5.3%	1	gene18945,gene17769,gene24251,gene15395
biological_process	GO:0008283 cell proliferation	4 out of 56 genes, 7.1%	317 out of 9659 genes, 3.3%	1	gene4432,gene9116,gene9186,gene1537
biological_process	GO:0032101 regulation of response to external stimulus	5 out of 56 genes, 8.9%	429 out of 9659 genes, 4.4%	1	gene2411,gene7524,gene18821,gene3406,gene3223
biological_process	GO:0042531 positive regulation of tyrosine phosphorylation of STAT protein	2 out of 56 genes, 3.6%	34 out of 9659 genes, 0.4%	1	gene8523,gene7895
biological_process	GO:0010033 response to organic substance	5 out of 56 genes, 8.9%	1113 out of 9659 genes, 11.5%	1	gene2411,gene9116,gene7895,gene1537,gene5350
biological_process	GO:0048839 inner ear development	4 out of 56 genes, 7.1%	121 out of 9659 genes, 1.3%	1	gene2831,gene4432,gene7524,gene9116
biological_process	GO:0015849 organic acid transport	3 out of 56 genes, 5.4%	91 out of 9659 genes, 0.9%	1	gene10536,gene3190,gene1537
biological_process	GO:0030510 regulation of BMP signaling pathway	2 out of 56 genes, 3.6%	61 out of 9659 genes, 0.6%	1	gene4432,gene4195
biological_process	GO:0001816 cytokine production	2 out of 56 genes, 3.6%	81 out of 9659 genes, 0.8%	1	gene2829,gene1537
biological_process	GO:0043412 macromolecule modification	4 out of 56 genes, 7.1%	1167 out of 9659 genes, 12.1%	1	gene19206,gene3406,gene6265,gene20391
biological_process	GO:0006955 immune response	6 out of 56 genes, 10.7%	270 out of 9659 genes, 2.8%	1	gene5897,gene17769,gene9116,gene7895,gene3223,gene1537
biological_process	GO:1903034 regulation of response to wounding	3 out of 56 genes, 5.4%	218 out of 9659 genes, 2.3%	1	gene18821,gene3406,gene3223
cellular_component	GO:0044428 nuclear part	2 out of 56 genes, 3.6%	2516 out of 9659 genes, 26.0%	1	gene8852,gene1386
biological_process	GO:0070838 divalent metal ion transport	2 out of 56 genes, 3.6%	130 out of 9659 genes, 1.3%	1	gene18135,gene1537
biological_process	GO:0008284 positive regulation of cell proliferation	5 out of 56 genes, 8.9%	465 out of 9659 genes, 4.8%	1	gene2411,gene15395,gene9116,gene8523,gene7895
cellular_component	GO:0016020 membrane	15 out of 56 genes, 26.8%	2670 out of 9659 genes, 27.6%	1	gene18135,gene10536,gene13218,gene1386,gene3223,gene1537,gene5350,gene2831,gene5897,gene5682,gene1270,gene16189,gene24524,gene13889,gene20373
biological_process	GO:0051093 negative regulation of developmental process	4 out of 56 genes, 7.1%	534 out of 9659 genes, 5.5%	1	gene1172,gene7524,gene8852,gene11528
biological_process	GO:0003012 muscle system process	2 out of 56 genes, 3.6%	107 out of 9659 genes, 1.1%	1	gene2411,gene25517
biological_process	GO:0001568 blood vessel development	2 out of 56 genes, 3.6%	265 out of 9659 genes, 2.7%	1	gene4432,gene6265
biological_process	GO:0048666 neuron development	2 out of 56 genes, 3.6%	375 out of 9659 genes, 3.9%	1	gene8852,gene9116
biological_process	GO:0048869 cellular developmental process	16 out of 56 genes, 28.6%	1807 out of 9659 genes, 18.7%	1	gene19609,gene18945,gene9186,gene2831,gene5897,gene8852,gene3406,gene15395,gene24251,gene25517,gene9116,gene17769,gene18821,gene7895,gene4195,gene9489
biological_process	GO:0051046 regulation of secretion	4 out of 56 genes, 7.1%	358 out of 9659 genes, 3.7%	1	gene18821,gene3406,gene9186,gene5866
biological_process	GO:0051253 negative regulation of RNA metabolic process	4 out of 56 genes, 7.1%	753 out of 9659 genes, 7.8%	1	gene25982,gene8852,gene9116,gene7895
biological_process	GO:0006796 phosphate-containing compound metabolic process	2 out of 56 genes, 3.6%	690 out of 9659 genes, 7.1%	1	gene25530,gene6265
biological_process	GO:0001823 mesonephros development	2 out of 56 genes, 3.6%	67 out of 9659 genes, 0.7%	1	gene4432,gene8523
cellular_component	GO:0098590 plasma membrane region	3 out of 56 genes, 5.4%	330 out of 9659 genes, 3.4%	1	gene16189,gene13889,gene5350
biological_process	GO:0048729 tissue morphogenesis	2 out of 56 genes, 3.6%	382 out of 9659 genes, 4.0%	1	gene9116,gene9186
biological_process	GO:0007165 signal transduction	7 out of 56 genes, 12.5%	1309 out of 9659 genes, 13.6%	1	gene2411,gene5897,gene18945,gene17769,gene9116,gene3223,gene5350
biological_process	GO:0016337 single organismal cell-cell adhesion	5 out of 56 genes, 8.9%	199 out of 9659 genes, 2.1%	1	gene5897,gene23897,gene3406,gene9489,gene1537
biological_process	GO:0032990 cell part morphogenesis	2 out of 56 genes, 3.6%	351 out of 9659 genes, 3.6%	1	gene8852,gene9116
cellular_component	GO:0098589 membrane region	3 out of 56 genes, 5.4%	411 out of 9659 genes, 4.3%	1	gene16189,gene13889,gene5350
biological_process	GO:0051173 positive regulation of nitrogen compound metabolic process	7 out of 56 genes, 12.5%	1206 out of 9659 genes, 12.5%	1	gene8852,gene25517,gene18821,gene9116,gene9489,gene1537,gene5350
biological_process	GO:0048858 cell projection morphogenesis	2 out of 56 genes, 3.6%	337 out of 9659 genes, 3.5%	1	gene8852,gene9116
biological_process	GO:2000647 negative regulation of stem cell proliferation	2 out of 56 genes, 3.6%	13 out of 9659 genes, 0.1%	1	gene25982,gene8852
biological_process	GO:0002768 immune response-regulating cell surface receptor signaling pathway	2 out of 56 genes, 3.6%	56 out of 9659 genes, 0.6%	1	gene5897,gene9116
cellular_component	GO:0043227 membrane-bounded organelle	18 out of 56 genes, 32.1%	5332 out of 9659 genes, 55.2%	1	gene10536,gene19609,gene2829,gene18945,gene9186,gene1537,gene7524,gene5682,gene8852,gene13881,gene20316,gene13218,gene1386,gene25982,gene11528,gene13889,gene22111,gene7895
biological_process	GO:0045944 positive regulation of transcription from RNA polymerase II promoter	6 out of 56 genes, 10.7%	719 out of 9659 genes, 7.4%	1	gene8852,gene25517,gene18821,gene9116,gene9489,gene1537
biological_process	GO:0033036 macromolecule localization	3 out of 56 genes, 5.4%	816 out of 9659 genes, 8.4%	1	gene10536,gene2829,gene25517
biological_process	GO:0051726 regulation of cell cycle	2 out of 56 genes, 3.6%	510 out of 9659 genes, 5.3%	1	gene25982,gene9116
biological_process	GO:0006629 lipid metabolic process	3 out of 56 genes, 5.4%	413 out of 9659 genes, 4.3%	1	gene2411,gene10536,gene19206
molecular_function	GO:0015291 secondary active transmembrane transporter activity	2 out of 56 genes, 3.6%	46 out of 9659 genes, 0.5%	1	gene18135,gene1537
biological_process	GO:0045937 positive regulation of phosphate metabolic process	6 out of 56 genes, 10.7%	536 out of 9659 genes, 5.5%	1	gene4432,gene11528,gene24251,gene8523,gene7895,gene1537
biological_process	GO:0034097 response to cytokine	3 out of 56 genes, 5.4%	327 out of 9659 genes, 3.4%	1	gene2411,gene7895,gene1537
biological_process	GO:0055114 oxidation-reduction process	4 out of 56 genes, 7.1%	178 out of 9659 genes, 1.8%	1	gene10536,gene25530,gene11528,gene9116
biological_process	GO:0098771 inorganic ion homeostasis	5 out of 56 genes, 8.9%	254 out of 9659 genes, 2.6%	1	gene2411,gene18135,gene25517,gene9186,gene1537
biological_process	GO:0090257 regulation of muscle system process	2 out of 56 genes, 3.6%	90 out of 9659 genes, 0.9%	1	gene2411,gene9186
biological_process	GO:0002444 myeloid leukocyte mediated immunity	2 out of 56 genes, 3.6%	17 out of 9659 genes, 0.2%	1	gene9116,gene3223
biological_process	GO:0030593 neutrophil chemotaxis	2 out of 56 genes, 3.6%	14 out of 9659 genes, 0.1%	1	gene2411,gene3406
cellular_component	GO:0045111 intermediate filament cytoskeleton	2 out of 56 genes, 3.6%	68 out of 9659 genes, 0.7%	1	gene19609,gene3406
molecular_function	GO:0003676 nucleic acid binding	3 out of 56 genes, 5.4%	1130 out of 9659 genes, 11.7%	1	gene25982,gene8852,gene9116
biological_process	GO:1902679 negative regulation of RNA biosynthetic process	4 out of 56 genes, 7.1%	726 out of 9659 genes, 7.5%	1	gene25982,gene8852,gene9116,gene7895
biological_process	GO:1902105 regulation of leukocyte differentiation	2 out of 56 genes, 3.6%	162 out of 9659 genes, 1.7%	1	gene1172,gene17769
biological_process	GO:0006954 inflammatory response	3 out of 56 genes, 5.4%	108 out of 9659 genes, 1.1%	1	gene3406,gene3223,gene1537
biological_process	GO:0006952 defense response	5 out of 56 genes, 8.9%	350 out of 9659 genes, 3.6%	1	gene5897,gene3406,gene9489,gene3223,gene1537
biological_process	GO:0046425 regulation of JAK-STAT cascade	2 out of 56 genes, 3.6%	63 out of 9659 genes, 0.7%	1	gene8523,gene7895
biological_process	GO:0071593 lymphocyte aggregation	3 out of 56 genes, 5.4%	132 out of 9659 genes, 1.4%	1	gene5897,gene9489,gene1537
cellular_component	GO:0005783 endoplasmic reticulum	3 out of 56 genes, 5.4%	613 out of 9659 genes, 6.3%	1	gene10536,gene11528,gene18945
biological_process	GO:0016477 cell migration	5 out of 56 genes, 8.9%	390 out of 9659 genes, 4.0%	1	gene2411,gene2829,gene18821,gene3406,gene25281
cellular_component	GO:0098796 membrane protein complex	3 out of 56 genes, 5.4%	468 out of 9659 genes, 4.8%	1	gene13889,gene1386,gene20373
cellular_component	GO:0071944 cell periphery	14 out of 56 genes, 25.0%	1836 out of 9659 genes, 19.0%	1	gene18135,gene19609,gene13218,gene1386,gene3223,gene1537,gene5350,gene2831,gene5897,gene1270,gene16189,gene24524,gene13889,gene20373
cellular_component	GO:0031982 vesicle	2 out of 56 genes, 3.6%	498 out of 9659 genes, 5.2%	1	gene13218,gene1537
biological_process	GO:0060255 regulation of macromolecule metabolic process	17 out of 56 genes, 30.4%	2840 out of 9659 genes, 29.4%	1	gene4432,gene1537,gene8852,gene3406,gene6265,gene24251,gene8523,gene20316,gene5350,gene25982,gene25517,gene11528,gene9116,gene18821,gene7895,gene4195,gene9489
biological_process	GO:0070489 T cell aggregation	3 out of 56 genes, 5.4%	130 out of 9659 genes, 1.3%	1	gene5897,gene9489,gene1537
biological_process	GO:0043065 positive regulation of apoptotic process	5 out of 56 genes, 8.9%	293 out of 9659 genes, 3.0%	1	gene11528,gene18821,gene3406,gene9116,gene20316
biological_process	GO:0002286 T cell activation involved in immune response	2 out of 56 genes, 3.6%	26 out of 9659 genes, 0.3%	1	gene5897,gene1537
biological_process	GO:0051707 response to other organism	6 out of 56 genes, 10.7%	372 out of 9659 genes, 3.9%	1	gene5897,gene8852,gene20316,gene9489,gene3223,gene1537
biological_process	GO:0045087 innate immune response	2 out of 56 genes, 3.6%	122 out of 9659 genes, 1.3%	1	gene5897,gene1537
biological_process	GO:0090092 regulation of transmembrane receptor protein serine/threonine kinase signaling pathway	2 out of 56 genes, 3.6%	144 out of 9659 genes, 1.5%	1	gene4432,gene4195
biological_process	GO:0006090 pyruvate metabolic process	2 out of 56 genes, 3.6%	14 out of 9659 genes, 0.1%	1	gene25530,gene9116
biological_process	GO:0030154 cell differentiation	16 out of 56 genes, 28.6%	1667 out of 9659 genes, 17.3%	1	gene19609,gene18945,gene9186,gene2831,gene5897,gene8852,gene3406,gene15395,gene24251,gene25517,gene9116,gene17769,gene18821,gene7895,gene4195,gene9489
biological_process	GO:0045862 positive regulation of proteolysis	2 out of 56 genes, 3.6%	172 out of 9659 genes, 1.8%	1	gene11528,gene3406
biological_process	GO:0043066 negative regulation of apoptotic process	3 out of 56 genes, 5.4%	437 out of 9659 genes, 4.5%	1	gene9116,gene8523,gene7895
biological_process	GO:0055080 cation homeostasis	5 out of 56 genes, 8.9%	247 out of 9659 genes, 2.6%	1	gene2411,gene18135,gene25517,gene9186,gene1537
biological_process	GO:0023056 positive regulation of signaling	8 out of 56 genes, 14.3%	851 out of 9659 genes, 8.8%	1	gene18135,gene4432,gene11528,gene3406,gene7895,gene8523,gene4195,gene25281
biological_process	GO:0090288 negative regulation of cellular response to growth factor stimulus	2 out of 56 genes, 3.6%	86 out of 9659 genes, 0.9%	1	gene4432,gene11528
biological_process	GO:0010647 positive regulation of cell communication	8 out of 56 genes, 14.3%	865 out of 9659 genes, 9.0%	1	gene18135,gene4432,gene11528,gene3406,gene7895,gene8523,gene4195,gene25281
molecular_function	GO:0005539 glycosaminoglycan binding	2 out of 56 genes, 3.6%	80 out of 9659 genes, 0.8%	1	gene20391,gene25716
cellular_component	GO:0044456 synapse part	2 out of 56 genes, 3.6%	168 out of 9659 genes, 1.7%	1	gene16189,gene18945
biological_process	GO:0045595 regulation of cell differentiation	8 out of 56 genes, 14.3%	933 out of 9659 genes, 9.7%	1	gene1172,gene18945,gene7524,gene11528,gene15395,gene24251,gene17769,gene7895
molecular_function	GO:0022804 active transmembrane transporter activity	2 out of 56 genes, 3.6%	74 out of 9659 genes, 0.8%	1	gene18135,gene1537
molecular_function	GO:0001228 transcriptional activator activity, RNA polymerase II transcription regulatory region sequence-specific binding	2 out of 56 genes, 3.6%	279 out of 9659 genes, 2.9%	1	gene8852,gene9116
biological_process	GO:0050878 regulation of body fluid levels	2 out of 56 genes, 3.6%	133 out of 9659 genes, 1.4%	1	gene19206,gene11528
biological_process	GO:0048232 male gamete generation	2 out of 56 genes, 3.6%	208 out of 9659 genes, 2.2%	1	gene601,gene25982
biological_process	GO:0072164 mesonephric tubule development	2 out of 56 genes, 3.6%	63 out of 9659 genes, 0.7%	1	gene4432,gene8523
molecular_function	GO:0000976 transcription regulatory region sequence-specific DNA binding	3 out of 56 genes, 5.4%	493 out of 9659 genes, 5.1%	1	gene25982,gene8852,gene9116
biological_process	GO:0010629 negative regulation of gene expression	5 out of 56 genes, 8.9%	910 out of 9659 genes, 9.4%	1	gene25982,gene8852,gene11528,gene9116,gene7895
molecular_function	GO:0044877 macromolecular complex binding	3 out of 56 genes, 5.4%	729 out of 9659 genes, 7.5%	1	gene19609,gene6265,gene3223
molecular_function	GO:1990837 sequence-specific double-stranded DNA binding	3 out of 56 genes, 5.4%	515 out of 9659 genes, 5.3%	1	gene25982,gene8852,gene9116
biological_process	GO:0002699 positive regulation of immune effector process	2 out of 56 genes, 3.6%	116 out of 9659 genes, 1.2%	1	gene9116,gene3223
biological_process	GO:0006937 regulation of muscle contraction	2 out of 56 genes, 3.6%	59 out of 9659 genes, 0.6%	1	gene2411,gene9186
biological_process	GO:0001934 positive regulation of protein phosphorylation	6 out of 56 genes, 10.7%	486 out of 9659 genes, 5.0%	1	gene4432,gene11528,gene24251,gene8523,gene7895,gene1537
biological_process	GO:0044249 cellular biosynthetic process	4 out of 56 genes, 7.1%	757 out of 9659 genes, 7.8%	1	gene2411,gene10536,gene19206,gene25530
biological_process	GO:0030097 hemopoiesis	5 out of 56 genes, 8.9%	330 out of 9659 genes, 3.4%	1	gene5897,gene17769,gene7895,gene4195,gene9489
biological_process	GO:0043933 macromolecular complex subunit organization	2 out of 56 genes, 3.6%	948 out of 9659 genes, 9.8%	1	gene19609,gene2829
biological_process	GO:0043085 positive regulation of catalytic activity	4 out of 56 genes, 7.1%	513 out of 9659 genes, 5.3%	1	gene2411,gene11528,gene3406,gene1537
biological_process	GO:0018193 peptidyl-amino acid modification	2 out of 56 genes, 3.6%	348 out of 9659 genes, 3.6%	1	gene3406,gene20391
biological_process	GO:0010001 glial cell differentiation	2 out of 56 genes, 3.6%	89 out of 9659 genes, 0.9%	1	gene8852,gene3406
biological_process	GO:0044271 cellular nitrogen compound biosynthetic process	2 out of 56 genes, 3.6%	372 out of 9659 genes, 3.9%	1	gene19206,gene25530
biological_process	GO:0034765 regulation of ion transmembrane transport	2 out of 56 genes, 3.6%	158 out of 9659 genes, 1.6%	1	gene3190,gene9186
biological_process	GO:0071495 cellular response to endogenous stimulus	2 out of 56 genes, 3.6%	450 out of 9659 genes, 4.7%	1	gene9116,gene5350
biological_process	GO:0002573 myeloid leukocyte differentiation	2 out of 56 genes, 3.6%	72 out of 9659 genes, 0.7%	1	gene17769,gene7895
biological_process	GO:0002684 positive regulation of immune system process	6 out of 56 genes, 10.7%	424 out of 9659 genes, 4.4%	1	gene2411,gene5897,gene7524,gene9116,gene3223,gene1537
biological_process	GO:0050727 regulation of inflammatory response	3 out of 56 genes, 5.4%	152 out of 9659 genes, 1.6%	1	gene18821,gene3406,gene3223
biological_process	GO:0019752 carboxylic acid metabolic process	5 out of 56 genes, 8.9%	283 out of 9659 genes, 2.9%	1	gene2411,gene10536,gene19206,gene25530,gene9116
cellular_component	GO:0044297 cell body	3 out of 56 genes, 5.4%	135 out of 9659 genes, 1.4%	1	gene24524,gene18945,gene24251
biological_process	GO:0001817 regulation of cytokine production	6 out of 56 genes, 10.7%	351 out of 9659 genes, 3.6%	1	gene2829,gene18821,gene9116,gene7895,gene5866,gene1537
biological_process	GO:0031327 negative regulation of cellular biosynthetic process	4 out of 56 genes, 7.1%	869 out of 9659 genes, 9.0%	1	gene25982,gene8852,gene9116,gene7895
molecular_function	GO:0019899 enzyme binding	2 out of 56 genes, 3.6%	1039 out of 9659 genes, 10.8%	1	gene10536,gene9116
molecular_function	GO:0008324 cation transmembrane transporter activity	2 out of 56 genes, 3.6%	235 out of 9659 genes, 2.4%	1	gene18135,gene1537
molecular_function	GO:0022857 transmembrane transporter activity	3 out of 56 genes, 5.4%	374 out of 9659 genes, 3.9%	1	gene18135,gene1386,gene1537
biological_process	GO:0071840 cellular component organization or biogenesis	9 out of 56 genes, 16.1%	2441 out of 9659 genes, 25.3%	1	gene19609,gene2829,gene18945,gene20391,gene9186,gene3223,gene8852,gene25517,gene9116
biological_process	GO:0060627 regulation of vesicle-mediated transport	2 out of 56 genes, 3.6%	219 out of 9659 genes, 2.3%	1	gene3223,gene1537
biological_process	GO:0030335 positive regulation of cell migration	3 out of 56 genes, 5.4%	257 out of 9659 genes, 2.7%	1	gene2411,gene7524,gene9116
biological_process	GO:0032270 positive regulation of cellular protein metabolic process	7 out of 56 genes, 12.5%	788 out of 9659 genes, 8.2%	1	gene4432,gene11528,gene3406,gene24251,gene8523,gene7895,gene1537
biological_process	GO:0071345 cellular response to cytokine stimulus	2 out of 56 genes, 3.6%	290 out of 9659 genes, 3.0%	1	gene2411,gene7895
biological_process	GO:0007610 behavior	4 out of 56 genes, 7.1%	308 out of 9659 genes, 3.2%	1	gene2831,gene18135,gene18945,gene9116
biological_process	GO:0022610 biological adhesion	7 out of 56 genes, 12.5%	361 out of 9659 genes, 3.7%	1	gene601,gene5897,gene23897,gene3406,gene13218,gene9489,gene1537
molecular_function	GO:0042802 identical protein binding	6 out of 56 genes, 10.7%	1023 out of 9659 genes, 10.6%	1	gene2798,gene11528,gene25517,gene17769,gene20316,gene1537
molecular_function	GO:0005488 binding	23 out of 56 genes, 41.1%	4580 out of 9659 genes, 47.4%	1	gene10536,gene19609,gene1537,gene5897,gene2798,gene8852,gene6265,gene8523,gene20316,gene2411,gene13218,gene20391,gene1386,gene3223,gene25982,gene11528,gene25517,gene18821,gene17769,gene9116,gene7895,gene3190,gene25716
biological_process	GO:0050678 regulation of epithelial cell proliferation	3 out of 56 genes, 5.4%	188 out of 9659 genes, 1.9%	1	gene8852,gene11528,gene9116
biological_process	GO:0009719 response to endogenous stimulus	2 out of 56 genes, 3.6%	560 out of 9659 genes, 5.8%	1	gene9116,gene5350
biological_process	GO:0007155 cell adhesion	7 out of 56 genes, 12.5%	357 out of 9659 genes, 3.7%	1	gene601,gene5897,gene23897,gene3406,gene13218,gene9489,gene1537
molecular_function	GO:0043168 anion binding	2 out of 56 genes, 3.6%	583 out of 9659 genes, 6.0%	1	gene11528,gene25716
biological_process	GO:0010562 positive regulation of phosphorus metabolic process	6 out of 56 genes, 10.7%	536 out of 9659 genes, 5.5%	1	gene4432,gene11528,gene24251,gene8523,gene7895,gene1537
biological_process	GO:0043170 macromolecule metabolic process	7 out of 56 genes, 12.5%	2240 out of 9659 genes, 23.2%	1	gene19206,gene11528,gene3406,gene6265,gene20391,gene20316,gene1537
biological_process	GO:0010558 negative regulation of macromolecule biosynthetic process	4 out of 56 genes, 7.1%	846 out of 9659 genes, 8.8%	1	gene25982,gene8852,gene9116,gene7895
biological_process	GO:0044765 single-organism transport	9 out of 56 genes, 16.1%	1154 out of 9659 genes, 11.9%	1	gene18135,gene10536,gene2829,gene3223,gene1537,gene1270,gene11528,gene9116,gene3190
biological_process	GO:0046903 secretion	4 out of 56 genes, 7.1%	196 out of 9659 genes, 2.0%	1	gene1270,gene11528,gene2829,gene9116
biological_process	GO:0006790 sulfur compound metabolic process	2 out of 56 genes, 3.6%	120 out of 9659 genes, 1.2%	1	gene5682,gene20391
biological_process	GO:0002443 leukocyte mediated immunity	3 out of 56 genes, 5.4%	72 out of 9659 genes, 0.7%	1	gene9116,gene3223,gene1537
biological_process	GO:0045893 positive regulation of transcription, DNA-templated	6 out of 56 genes, 10.7%	1001 out of 9659 genes, 10.4%	1	gene8852,gene25517,gene18821,gene9116,gene9489,gene1537
biological_process	GO:0019953 sexual reproduction	2 out of 56 genes, 3.6%	323 out of 9659 genes, 3.3%	1	gene601,gene25982
biological_process	GO:0000122 negative regulation of transcription from RNA polymerase II promoter	3 out of 56 genes, 5.4%	491 out of 9659 genes, 5.1%	1	gene25982,gene8852,gene9116
biological_process	GO:0043269 regulation of ion transport	2 out of 56 genes, 3.6%	240 out of 9659 genes, 2.5%	1	gene3190,gene9186
biological_process	GO:0050707 regulation of cytokine secretion	2 out of 56 genes, 3.6%	98 out of 9659 genes, 1.0%	1	gene18821,gene5866
biological_process	GO:1901617 organic hydroxy compound biosynthetic process	2 out of 56 genes, 3.6%	59 out of 9659 genes, 0.6%	1	gene10536,gene25530
biological_process	GO:0051272 positive regulation of cellular component movement	3 out of 56 genes, 5.4%	271 out of 9659 genes, 2.8%	1	gene2411,gene7524,gene9116
biological_process	GO:0034762 regulation of transmembrane transport	2 out of 56 genes, 3.6%	170 out of 9659 genes, 1.8%	1	gene3190,gene9186
biological_process	GO:1903506 regulation of nucleic acid-templated transcription	11 out of 56 genes, 19.6%	1530 out of 9659 genes, 15.8%	1	gene4432,gene1537,gene5350,gene8852,gene25982,gene25517,gene18821,gene9116,gene7895,gene4195,gene9489
biological_process	GO:0050900 leukocyte migration	4 out of 56 genes, 7.1%	94 out of 9659 genes, 1.0%	1	gene2411,gene2829,gene18821,gene3406
biological_process	GO:0043583 ear development	4 out of 56 genes, 7.1%	144 out of 9659 genes, 1.5%	1	gene2831,gene4432,gene7524,gene9116
biological_process	GO:0051336 regulation of hydrolase activity	3 out of 56 genes, 5.4%	406 out of 9659 genes, 4.2%	1	gene11528,gene3406,gene20316
biological_process	GO:0044710 single-organism metabolic process	8 out of 56 genes, 14.3%	1569 out of 9659 genes, 16.2%	1	gene2411,gene10536,gene19206,gene20391,gene1537,gene25530,gene11528,gene9116
biological_process	GO:0050714 positive regulation of protein secretion	2 out of 56 genes, 3.6%	122 out of 9659 genes, 1.3%	1	gene18821,gene5866
biological_process	GO:0006464 cellular protein modification process	4 out of 56 genes, 7.1%	1095 out of 9659 genes, 11.3%	1	gene19206,gene3406,gene6265,gene20391
biological_process	GO:0045765 regulation of angiogenesis	2 out of 56 genes, 3.6%	162 out of 9659 genes, 1.7%	1	gene4432,gene6265
biological_process	GO:0021695 cerebellar cortex development	2 out of 56 genes, 3.6%	36 out of 9659 genes, 0.4%	1	gene18945,gene24251
biological_process	GO:0002685 regulation of leukocyte migration	2 out of 56 genes, 3.6%	97 out of 9659 genes, 1.0%	1	gene2411,gene7524
biological_process	GO:0003013 circulatory system process	2 out of 56 genes, 3.6%	152 out of 9659 genes, 1.6%	1	gene2411,gene25517
biological_process	GO:0002821 positive regulation of adaptive immune response	2 out of 56 genes, 3.6%	62 out of 9659 genes, 0.6%	1	gene3223,gene1537
biological_process	GO:0043068 positive regulation of programmed cell death	5 out of 56 genes, 8.9%	295 out of 9659 genes, 3.1%	1	gene11528,gene18821,gene3406,gene9116,gene20316
biological_process	GO:0010952 positive regulation of peptidase activity	2 out of 56 genes, 3.6%	87 out of 9659 genes, 0.9%	1	gene11528,gene3406
biological_process	GO:1903036 positive regulation of response to wounding	3 out of 56 genes, 5.4%	78 out of 9659 genes, 0.8%	1	gene18821,gene3406,gene3223
biological_process	GO:0051047 positive regulation of secretion	3 out of 56 genes, 5.4%	193 out of 9659 genes, 2.0%	1	gene18821,gene3406,gene5866
biological_process	GO:0050794 regulation of cellular process	32 out of 56 genes, 57.1%	4871 out of 9659 genes, 50.4%	1	gene1172,gene18945,gene1537,gene5897,gene7524,gene24251,gene15395,gene8523,gene25281,gene2411,gene5350,gene5787,gene25517,gene9116,gene7895,gene4195,gene4432,gene5866,gene9186,gene8852,gene3406,gene20316,gene18135,gene20391,gene3223,gene25982,gene11528,gene17769,gene18821,gene22111,gene3190,gene9489
biological_process	GO:0042127 regulation of cell proliferation	10 out of 56 genes, 17.9%	838 out of 9659 genes, 8.7%	1	gene2411,gene5787,gene8852,gene25982,gene11528,gene9116,gene15395,gene8523,gene22111,gene7895
molecular_function	GO:0005102 receptor binding	7 out of 56 genes, 12.5%	646 out of 9659 genes, 6.7%	1	gene2411,gene10536,gene5897,gene18821,gene17769,gene8523,gene7895
molecular_function	GO:0003690 double-stranded DNA binding	3 out of 56 genes, 5.4%	551 out of 9659 genes, 5.7%	1	gene25982,gene8852,gene9116
biological_process	GO:0042509 regulation of tyrosine phosphorylation of STAT protein	2 out of 56 genes, 3.6%	41 out of 9659 genes, 0.4%	1	gene8523,gene7895
biological_process	GO:0031399 regulation of protein modification process	6 out of 56 genes, 10.7%	972 out of 9659 genes, 10.1%	1	gene4432,gene11528,gene24251,gene8523,gene7895,gene1537
biological_process	GO:0044267 cellular protein metabolic process	5 out of 56 genes, 8.9%	1283 out of 9659 genes, 13.3%	1	gene19206,gene3406,gene6265,gene20391,gene20316
biological_process	GO:0043067 regulation of programmed cell death	7 out of 56 genes, 12.5%	728 out of 9659 genes, 7.5%	1	gene11528,gene18821,gene3406,gene9116,gene8523,gene7895,gene20316
biological_process	GO:2000147 positive regulation of cell motility	3 out of 56 genes, 5.4%	265 out of 9659 genes, 2.7%	1	gene2411,gene7524,gene9116
biological_process	GO:0051239 regulation of multicellular organismal process	18 out of 56 genes, 32.1%	1604 out of 9659 genes, 16.6%	1	gene4432,gene1172,gene2829,gene18945,gene9186,gene5866,gene1537,gene8852,gene6265,gene15395,gene24251,gene2411,gene25517,gene11528,gene18821,gene17769,gene9116,gene7895
cellular_component	GO:0031974 membrane-enclosed lumen	3 out of 56 genes, 5.4%	2436 out of 9659 genes, 25.2%	1	gene10536,gene8852,gene1386
cellular_component	GO:0005856 cytoskeleton	2 out of 56 genes, 3.6%	901 out of 9659 genes, 9.3%	1	gene19609,gene3406
biological_process	GO:1902578 single-organism localization	9 out of 56 genes, 16.1%	1310 out of 9659 genes, 13.6%	1	gene18135,gene10536,gene2829,gene3223,gene1537,gene1270,gene11528,gene9116,gene3190
biological_process	GO:0048667 cell morphogenesis involved in neuron differentiation	2 out of 56 genes, 3.6%	202 out of 9659 genes, 2.1%	1	gene8852,gene9116
biological_process	GO:0010628 positive regulation of gene expression	9 out of 56 genes, 16.1%	1207 out of 9659 genes, 12.5%	1	gene1537,gene5350,gene8852,gene25517,gene18821,gene6265,gene9116,gene7895,gene9489
cellular_component	GO:0005768 endosome	2 out of 56 genes, 3.6%	346 out of 9659 genes, 3.6%	1	gene2829,gene1537
biological_process	GO:0051171 regulation of nitrogen compound metabolic process	12 out of 56 genes, 21.4%	1946 out of 9659 genes, 20.1%	1	gene4432,gene1537,gene5350,gene8852,gene25982,gene25517,gene18821,gene9116,gene7895,gene20316,gene4195,gene9489
molecular_function	GO:0022890 inorganic cation transmembrane transporter activity	2 out of 56 genes, 3.6%	195 out of 9659 genes, 2.0%	1	gene18135,gene1537
biological_process	GO:0009617 response to bacterium	6 out of 56 genes, 10.7%	253 out of 9659 genes, 2.6%	1	gene5897,gene8852,gene20316,gene9489,gene3223,gene1537
molecular_function	GO:0005215 transporter activity	4 out of 56 genes, 7.1%	447 out of 9659 genes, 4.6%	1	gene18135,gene10536,gene1386,gene1537
biological_process	GO:0045787 positive regulation of cell cycle	2 out of 56 genes, 3.6%	193 out of 9659 genes, 2.0%	1	gene25982,gene9116
biological_process	GO:0051254 positive regulation of RNA metabolic process	7 out of 56 genes, 12.5%	1041 out of 9659 genes, 10.8%	1	gene8852,gene25517,gene18821,gene9116,gene9489,gene1537,gene5350
cellular_component	GO:0005777 peroxisome	2 out of 56 genes, 3.6%	72 out of 9659 genes, 0.7%	1	gene10536,gene5682
biological_process	GO:0007283 spermatogenesis	2 out of 56 genes, 3.6%	207 out of 9659 genes, 2.1%	1	gene601,gene25982
molecular_function	GO:0016829 lyase activity	2 out of 56 genes, 3.6%	73 out of 9659 genes, 0.8%	1	gene13881,gene5787
cellular_component	GO:0016021 integral component of membrane	5 out of 56 genes, 8.9%	639 out of 9659 genes, 6.6%	1	gene18135,gene10536,gene5682,gene1386,gene20373
biological_process	GO:0030155 regulation of cell adhesion	2 out of 56 genes, 3.6%	376 out of 9659 genes, 3.9%	1	gene9116,gene20391
cellular_component	GO:0043226 organelle	21 out of 56 genes, 37.5%	5971 out of 9659 genes, 61.8%	1	gene10536,gene19609,gene2829,gene18945,gene9186,gene1537,gene7524,gene25530,gene5682,gene8852,gene3406,gene13881,gene20316,gene13218,gene1386,gene25982,gene11528,gene25517,gene13889,gene22111,gene7895
molecular_function	GO:0097367 carbohydrate derivative binding	2 out of 56 genes, 3.6%	388 out of 9659 genes, 4.0%	1	gene20391,gene25716
biological_process	GO:1904951 positive regulation of establishment of protein localization	2 out of 56 genes, 3.6%	213 out of 9659 genes, 2.2%	1	gene18821,gene5866
biological_process	GO:0006793 phosphorus metabolic process	3 out of 56 genes, 5.4%	706 out of 9659 genes, 7.3%	1	gene25530,gene5682,gene6265
biological_process	GO:0006873 cellular ion homeostasis	5 out of 56 genes, 8.9%	221 out of 9659 genes, 2.3%	1	gene2411,gene18135,gene25517,gene9186,gene1537
biological_process	GO:0006928 movement of cell or subcellular component	8 out of 56 genes, 14.3%	583 out of 9659 genes, 6.0%	1	gene2411,gene2829,gene8852,gene25530,gene9116,gene3406,gene18821,gene25281
biological_process	GO:0072073 kidney epithelium development	2 out of 56 genes, 3.6%	91 out of 9659 genes, 0.9%	1	gene4432,gene8523
biological_process	GO:0012501 programmed cell death	2 out of 56 genes, 3.6%	350 out of 9659 genes, 3.6%	1	gene11528,gene3406
biological_process	GO:0031328 positive regulation of cellular biosynthetic process	6 out of 56 genes, 10.7%	1157 out of 9659 genes, 12.0%	1	gene8852,gene25517,gene18821,gene9116,gene9489,gene1537
biological_process	GO:0051179 localization	16 out of 56 genes, 28.6%	1957 out of 9659 genes, 20.3%	1	gene10536,gene2829,gene5866,gene1537,gene25530,gene3406,gene25281,gene18135,gene2411,gene3223,gene1270,gene25517,gene11528,gene9116,gene18821,gene3190
biological_process	GO:0015672 monovalent inorganic cation transport	2 out of 56 genes, 3.6%	118 out of 9659 genes, 1.2%	1	gene18135,gene3190
biological_process	GO:0050793 regulation of developmental process	12 out of 56 genes, 21.4%	1407 out of 9659 genes, 14.6%	1	gene4432,gene1172,gene18945,gene7524,gene8852,gene11528,gene18821,gene17769,gene6265,gene15395,gene24251,gene7895
cellular_component	GO:0044444 cytoplasmic part	13 out of 56 genes, 23.2%	3980 out of 9659 genes, 41.2%	1	gene10536,gene2829,gene18945,gene13218,gene1386,gene1537,gene7524,gene5682,gene11528,gene25517,gene3406,gene13889,gene13881
molecular_function	GO:0032403 protein complex binding	2 out of 56 genes, 3.6%	339 out of 9659 genes, 3.5%	1	gene19609,gene3223
cellular_component	GO:0031090 organelle membrane	4 out of 56 genes, 7.1%	809 out of 9659 genes, 8.4%	1	gene10536,gene5682,gene13889,gene1537
biological_process	GO:0072503 cellular divalent inorganic cation homeostasis	5 out of 56 genes, 8.9%	151 out of 9659 genes, 1.6%	1	gene2411,gene18135,gene25517,gene9186,gene1537
biological_process	GO:1902533 positive regulation of intracellular signal transduction	6 out of 56 genes, 10.7%	497 out of 9659 genes, 5.1%	1	gene4432,gene11528,gene3406,gene8523,gene7895,gene25281
biological_process	GO:1901568 fatty acid derivative metabolic process	2 out of 56 genes, 3.6%	28 out of 9659 genes, 0.3%	1	gene2411,gene19206
biological_process	GO:0022008 neurogenesis	8 out of 56 genes, 14.3%	794 out of 9659 genes, 8.2%	1	gene18945,gene2831,gene8852,gene9116,gene15395,gene24251,gene3406,gene18821
molecular_function	GO:0015077 monovalent inorganic cation transmembrane transporter activity	2 out of 56 genes, 3.6%	120 out of 9659 genes, 1.2%	1	gene18135,gene1537
molecular_function	GO:0004871 signal transducer activity	2 out of 56 genes, 3.6%	418 out of 9659 genes, 4.3%	1	gene1386,gene3223
biological_process	GO:1904894 positive regulation of STAT cascade	2 out of 56 genes, 3.6%	43 out of 9659 genes, 0.4%	1	gene8523,gene7895
biological_process	GO:0006909 phagocytosis	2 out of 56 genes, 3.6%	57 out of 9659 genes, 0.6%	1	gene3223,gene1537
molecular_function	GO:0000978 RNA polymerase II core promoter proximal region sequence-specific DNA binding	3 out of 56 genes, 5.4%	310 out of 9659 genes, 3.2%	1	gene25982,gene8852,gene9116
biological_process	GO:0010646 regulation of cell communication	9 out of 56 genes, 16.1%	1630 out of 9659 genes, 16.9%	1	gene18135,gene4432,gene18945,gene11528,gene3406,gene7895,gene8523,gene4195,gene25281
biological_process	GO:0007154 cell communication	7 out of 56 genes, 12.5%	1500 out of 9659 genes, 15.5%	1	gene2411,gene5897,gene18945,gene17769,gene9116,gene3223,gene5350
biological_process	GO:0022607 cellular component assembly	3 out of 56 genes, 5.4%	848 out of 9659 genes, 8.8%	1	gene19609,gene2829,gene25517
biological_process	GO:0002250 adaptive immune response	3 out of 56 genes, 5.4%	78 out of 9659 genes, 0.8%	1	gene5897,gene3223,gene1537
biological_process	GO:0045596 negative regulation of cell differentiation	3 out of 56 genes, 5.4%	378 out of 9659 genes, 3.9%	1	gene1172,gene7524,gene11528
biological_process	GO:0050764 regulation of phagocytosis	2 out of 56 genes, 3.6%	39 out of 9659 genes, 0.4%	1	gene3223,gene1537
biological_process	GO:1903507 negative regulation of nucleic acid-templated transcription	4 out of 56 genes, 7.1%	719 out of 9659 genes, 7.4%	1	gene25982,gene8852,gene9116,gene7895
cellular_component	GO:0031226 intrinsic component of plasma membrane	3 out of 56 genes, 5.4%	381 out of 9659 genes, 3.9%	1	gene18135,gene1386,gene20373
biological_process	GO:0010468 regulation of gene expression	13 out of 56 genes, 23.2%	1955 out of 9659 genes, 20.2%	1	gene4432,gene1537,gene5350,gene8852,gene25982,gene11528,gene25517,gene18821,gene6265,gene9116,gene7895,gene4195,gene9489
biological_process	GO:0060429 epithelium development	7 out of 56 genes, 12.5%	612 out of 9659 genes, 6.3%	1	gene2831,gene4432,gene19609,gene25982,gene8852,gene8523,gene9186
biological_process	GO:0035295 tube development	5 out of 56 genes, 8.9%	384 out of 9659 genes, 4.0%	1	gene2411,gene4432,gene8852,gene9116,gene8523
biological_process	GO:0098655 cation transmembrane transport	2 out of 56 genes, 3.6%	136 out of 9659 genes, 1.4%	1	gene18135,gene1537
biological_process	GO:0019725 cellular homeostasis	5 out of 56 genes, 8.9%	280 out of 9659 genes, 2.9%	1	gene2411,gene18135,gene25517,gene9186,gene1537
biological_process	GO:0048522 positive regulation of cellular process	27 out of 56 genes, 48.2%	2904 out of 9659 genes, 30.1%	1	gene4432,gene9186,gene5866,gene1537,gene5897,gene7524,gene8852,gene3406,gene15395,gene24251,gene8523,gene20316,gene25281,gene18135,gene2411,gene20391,gene5350,gene3223,gene25982,gene11528,gene25517,gene18821,gene9116,gene7895,gene3190,gene4195,gene9489
molecular_function	GO:0043565 sequence-specific DNA binding	3 out of 56 genes, 5.4%	656 out of 9659 genes, 6.8%	1	gene25982,gene8852,gene9116
molecular_function	GO:0016491 oxidoreductase activity	4 out of 56 genes, 7.1%	287 out of 9659 genes, 3.0%	1	gene19206,gene25530,gene5682,gene11528
cellular_component	GO:0043231 intracellular membrane-bounded organelle	17 out of 56 genes, 30.4%	5245 out of 9659 genes, 54.3%	1	gene10536,gene19609,gene2829,gene18945,gene9186,gene1537,gene7524,gene5682,gene8852,gene13881,gene20316,gene1386,gene25982,gene11528,gene22111,gene7895,gene13889
molecular_function	GO:0004175 endopeptidase activity	2 out of 56 genes, 3.6%	114 out of 9659 genes, 1.2%	1	gene20316,gene25716
biological_process	GO:0002683 negative regulation of immune system process	2 out of 56 genes, 3.6%	243 out of 9659 genes, 2.5%	1	gene1172,gene3739
biological_process	GO:0032268 regulation of cellular protein metabolic process	7 out of 56 genes, 12.5%	1298 out of 9659 genes, 13.4%	1	gene4432,gene11528,gene3406,gene24251,gene8523,gene7895,gene1537
biological_process	GO:0050865 regulation of cell activation	2 out of 56 genes, 3.6%	282 out of 9659 genes, 2.9%	1	gene5897,gene9116
biological_process	GO:0030030 cell projection organization	2 out of 56 genes, 3.6%	488 out of 9659 genes, 5.1%	1	gene8852,gene9116
biological_process	GO:1903532 positive regulation of secretion by cell	2 out of 56 genes, 3.6%	186 out of 9659 genes, 1.9%	1	gene18821,gene5866
biological_process	GO:0034767 positive regulation of ion transmembrane transport	2 out of 56 genes, 3.6%	62 out of 9659 genes, 0.6%	1	gene3190,gene9186
biological_process	GO:0019220 regulation of phosphate metabolic process	6 out of 56 genes, 10.7%	857 out of 9659 genes, 8.9%	1	gene4432,gene11528,gene24251,gene8523,gene7895,gene1537
biological_process	GO:0040011 locomotion	8 out of 56 genes, 14.3%	522 out of 9659 genes, 5.4%	1	gene2411,gene2829,gene8852,gene25530,gene9116,gene3406,gene18821,gene25281
biological_process	GO:0052547 regulation of peptidase activity	2 out of 56 genes, 3.6%	155 out of 9659 genes, 1.6%	1	gene11528,gene3406
cellular_component	GO:0031300 intrinsic component of organelle membrane	2 out of 56 genes, 3.6%	130 out of 9659 genes, 1.3%	1	gene10536,gene5682
biological_process	GO:0001501 skeletal system development	2 out of 56 genes, 3.6%	293 out of 9659 genes, 3.0%	1	gene8852,gene9186
molecular_function	GO:0099600 transmembrane receptor activity	2 out of 56 genes, 3.6%	334 out of 9659 genes, 3.5%	1	gene1386,gene3223
biological_process	GO:0006725 cellular aromatic compound metabolic process	2 out of 56 genes, 3.6%	982 out of 9659 genes, 10.2%	1	gene25530,gene11528
biological_process	GO:0002252 immune effector process	5 out of 56 genes, 8.9%	185 out of 9659 genes, 1.9%	1	gene5897,gene17769,gene9116,gene3223,gene1537
biological_process	GO:0019219 regulation of nucleobase-containing compound metabolic process	12 out of 56 genes, 21.4%	1794 out of 9659 genes, 18.6%	1	gene4432,gene1537,gene5350,gene8852,gene25982,gene25517,gene18821,gene9116,gene7895,gene20316,gene4195,gene9489
molecular_function	GO:0016787 hydrolase activity	2 out of 56 genes, 3.6%	851 out of 9659 genes, 8.8%	1	gene20316,gene25716
molecular_function	GO:0005515 protein binding	17 out of 56 genes, 30.4%	3358 out of 9659 genes, 34.8%	1	gene10536,gene19609,gene1537,gene5897,gene2798,gene8523,gene20316,gene2411,gene13218,gene3223,gene25517,gene11528,gene9116,gene17769,gene18821,gene7895,gene3190
biological_process	GO:0043207 response to external biotic stimulus	6 out of 56 genes, 10.7%	373 out of 9659 genes, 3.9%	1	gene5897,gene8852,gene20316,gene9489,gene3223,gene1537
biological_process	GO:0070201 regulation of establishment of protein localization	2 out of 56 genes, 3.6%	362 out of 9659 genes, 3.7%	1	gene18821,gene5866
biological_process	GO:0048468 cell development	5 out of 56 genes, 8.9%	855 out of 9659 genes, 8.9%	1	gene8852,gene25517,gene3406,gene9116,gene9186
biological_process	GO:0055082 cellular chemical homeostasis	5 out of 56 genes, 8.9%	244 out of 9659 genes, 2.5%	1	gene2411,gene18135,gene25517,gene9186,gene1537
biological_process	GO:0007411 axon guidance	2 out of 56 genes, 3.6%	95 out of 9659 genes, 1.0%	1	gene8852,gene9116
biological_process	GO:0006936 muscle contraction	2 out of 56 genes, 3.6%	86 out of 9659 genes, 0.9%	1	gene2411,gene25517
cellular_component	GO:0044464 cell part	39 out of 56 genes, 69.6%	7655 out of 9659 genes, 79.3%	1	gene601,gene18945,gene1537,gene21896,gene2831,gene5897,gene7524,gene24524,gene24251,gene13218,gene1386,gene4993,gene5350,gene16189,gene25517,gene9116,gene7895,gene25716,gene20373,gene10536,gene19609,gene2829,gene3739,gene5866,gene9186,gene25530,gene8852,gene5682,gene3406,gene13881,gene20316,gene18135,gene3223,gene1270,gene25982,gene11528,gene17769,gene13889,gene22111
cellular_component	GO:0044425 membrane part	9 out of 56 genes, 16.1%	1431 out of 9659 genes, 14.8%	1	gene18135,gene10536,gene1386,gene3223,gene5350,gene16189,gene5682,gene13889,gene20373
cellular_component	GO:0098805 whole membrane	6 out of 56 genes, 10.7%	675 out of 9659 genes, 7.0%	1	gene10536,gene5682,gene16189,gene13889,gene1537,gene5350
biological_process	GO:0006812 cation transport	3 out of 56 genes, 5.4%	290 out of 9659 genes, 3.0%	1	gene18135,gene3190,gene1537
cellular_component	GO:0097708 intracellular vesicle	2 out of 56 genes, 3.6%	411 out of 9659 genes, 4.3%	1	gene13218,gene1537
molecular_function	GO:0043167 ion binding	3 out of 56 genes, 5.4%	877 out of 9659 genes, 9.1%	1	gene11528,gene1386,gene25716
cellular_component	GO:0012505 endomembrane system	6 out of 56 genes, 10.7%	1601 out of 9659 genes, 16.6%	1	gene10536,gene7524,gene11528,gene2829,gene18945,gene1537
biological_process	GO:0006357 regulation of transcription from RNA polymerase II promoter	10 out of 56 genes, 17.9%	1116 out of 9659 genes, 11.6%	1	gene4432,gene1537,gene5350,gene8852,gene25982,gene25517,gene18821,gene9116,gene4195,gene9489
biological_process	GO:0006631 fatty acid metabolic process	3 out of 56 genes, 5.4%	116 out of 9659 genes, 1.2%	1	gene2411,gene10536,gene19206
biological_process	GO:0051252 regulation of RNA metabolic process	11 out of 56 genes, 19.6%	1615 out of 9659 genes, 16.7%	1	gene4432,gene1537,gene5350,gene8852,gene25982,gene25517,gene18821,gene9116,gene7895,gene4195,gene9489
biological_process	GO:0048518 positive regulation of biological process	29 out of 56 genes, 51.8%	3146 out of 9659 genes, 32.6%	1	gene4432,gene2829,gene9186,gene5866,gene1537,gene5897,gene7524,gene8852,gene3406,gene24251,gene6265,gene15395,gene8523,gene20316,gene25281,gene18135,gene2411,gene20391,gene5350,gene3223,gene25982,gene11528,gene25517,gene18821,gene9116,gene7895,gene4195,gene3190,gene9489
biological_process	GO:0007276 gamete generation	2 out of 56 genes, 3.6%	259 out of 9659 genes, 2.7%	1	gene601,gene25982
biological_process	GO:0006820 anion transport	3 out of 56 genes, 5.4%	180 out of 9659 genes, 1.9%	1	gene10536,gene3190,gene1537
cellular_component	GO:0005634 nucleus	7 out of 56 genes, 12.5%	3458 out of 9659 genes, 35.8%	1	gene19609,gene25982,gene8852,gene22111,gene20316,gene1386,gene9186
biological_process	GO:0050773 regulation of dendrite development	2 out of 56 genes, 3.6%	51 out of 9659 genes, 0.5%	1	gene18945,gene24251
biological_process	GO:0045935 positive regulation of nucleobase-containing compound metabolic process	7 out of 56 genes, 12.5%	1142 out of 9659 genes, 11.8%	1	gene8852,gene25517,gene18821,gene9116,gene9489,gene1537,gene5350
biological_process	GO:0051128 regulation of cellular component organization	6 out of 56 genes, 10.7%	1351 out of 9659 genes, 14.0%	1	gene18945,gene18821,gene24251,gene7895,gene3223,gene1537
biological_process	GO:0009967 positive regulation of signal transduction	7 out of 56 genes, 12.5%	782 out of 9659 genes, 8.1%	1	gene4432,gene11528,gene3406,gene8523,gene7895,gene4195,gene25281
biological_process	GO:0043410 positive regulation of MAPK cascade	2 out of 56 genes, 3.6%	250 out of 9659 genes, 2.6%	1	gene4432,gene11528
biological_process	GO:0051604 protein maturation	2 out of 56 genes, 3.6%	128 out of 9659 genes, 1.3%	1	gene11528,gene3406
biological_process	GO:0022604 regulation of cell morphogenesis	2 out of 56 genes, 3.6%	298 out of 9659 genes, 3.1%	1	gene18821,gene24251
biological_process	GO:0065007 biological regulation	37 out of 56 genes, 66.1%	5431 out of 9659 genes, 56.2%	1	gene1172,gene18945,gene1537,gene5897,gene7524,gene24251,gene15395,gene8523,gene25281,gene2411,gene1386,gene5350,gene5787,gene25517,gene9116,gene7895,gene4195,gene4432,gene19206,gene2829,gene3739,gene5866,gene9186,gene8852,gene6265,gene3406,gene20316,gene18135,gene20391,gene3223,gene25982,gene11528,gene18821,gene17769,gene22111,gene3190,gene9489
biological_process	GO:0044085 cellular component biogenesis	3 out of 56 genes, 5.4%	896 out of 9659 genes, 9.3%	1	gene19609,gene2829,gene25517
molecular_function	GO:0008233 peptidase activity	2 out of 56 genes, 3.6%	216 out of 9659 genes, 2.2%	1	gene20316,gene25716
biological_process	GO:0010941 regulation of cell death	7 out of 56 genes, 12.5%	792 out of 9659 genes, 8.2%	1	gene11528,gene18821,gene3406,gene9116,gene8523,gene7895,gene20316
molecular_function	GO:0005085 guanyl-nucleotide exchange factor activity	2 out of 56 genes, 3.6%	73 out of 9659 genes, 0.8%	1	gene24251,gene25281
cellular_component	GO:0005737 cytoplasm	20 out of 56 genes, 35.7%	4876 out of 9659 genes, 50.5%	1	gene10536,gene19609,gene2829,gene18945,gene3739,gene9186,gene1537,gene21896,gene2831,gene7524,gene25530,gene5682,gene3406,gene13881,gene13218,gene1386,gene4993,gene11528,gene25517,gene13889
biological_process	GO:0030323 respiratory tube development	2 out of 56 genes, 3.6%	121 out of 9659 genes, 1.3%	1	gene2411,gene8852
biological_process	GO:0043523 regulation of neuron apoptotic process	3 out of 56 genes, 5.4%	91 out of 9659 genes, 0.9%	1	gene18821,gene9116,gene8523
biological_process	GO:0009891 positive regulation of biosynthetic process	6 out of 56 genes, 10.7%	1175 out of 9659 genes, 12.2%	1	gene8852,gene25517,gene18821,gene9116,gene9489,gene1537
biological_process	GO:0031347 regulation of defense response	3 out of 56 genes, 5.4%	297 out of 9659 genes, 3.1%	1	gene18821,gene3406,gene3223
biological_process	GO:0010594 regulation of endothelial cell migration	2 out of 56 genes, 3.6%	96 out of 9659 genes, 1.0%	1	gene4432,gene9186
biological_process	GO:0008610 lipid biosynthetic process	3 out of 56 genes, 5.4%	166 out of 9659 genes, 1.7%	1	gene2411,gene10536,gene19206
biological_process	GO:0008152 metabolic process	12 out of 56 genes, 21.4%	3040 out of 9659 genes, 31.5%	1	gene2411,gene10536,gene19206,gene20391,gene1537,gene25530,gene5682,gene11528,gene6265,gene9116,gene3406,gene20316
biological_process	GO:0015718 monocarboxylic acid transport	2 out of 56 genes, 3.6%	42 out of 9659 genes, 0.4%	1	gene10536,gene3190
biological_process	GO:0044093 positive regulation of molecular function	5 out of 56 genes, 8.9%	717 out of 9659 genes, 7.4%	1	gene2411,gene11528,gene3406,gene3190,gene1537
biological_process	GO:1904018 positive regulation of vasculature development	2 out of 56 genes, 3.6%	104 out of 9659 genes, 1.1%	1	gene4432,gene6265
cellular_component	GO:0097458 neuron part	4 out of 56 genes, 7.1%	441 out of 9659 genes, 4.6%	1	gene8852,gene24524,gene18945,gene24251
biological_process	GO:0051716 cellular response to stimulus	10 out of 56 genes, 17.9%	2193 out of 9659 genes, 22.7%	1	gene2411,gene18945,gene3223,gene5350,gene5897,gene18821,gene17769,gene9116,gene3406,gene7895
biological_process	GO:0042325 regulation of phosphorylation	6 out of 56 genes, 10.7%	774 out of 9659 genes, 8.0%	1	gene4432,gene11528,gene24251,gene8523,gene7895,gene1537
molecular_function	GO:0015075 ion transmembrane transporter activity	3 out of 56 genes, 5.4%	327 out of 9659 genes, 3.4%	1	gene18135,gene1386,gene1537
biological_process	GO:0010950 positive regulation of endopeptidase activity	2 out of 56 genes, 3.6%	82 out of 9659 genes, 0.8%	1	gene11528,gene3406
biological_process	GO:0050729 positive regulation of inflammatory response	3 out of 56 genes, 5.4%	53 out of 9659 genes, 0.5%	1	gene18821,gene3406,gene3223
biological_process	GO:0048699 generation of neurons	6 out of 56 genes, 10.7%	736 out of 9659 genes, 7.6%	1	gene2831,gene8852,gene18945,gene24251,gene15395,gene9116
biological_process	GO:0035239 tube morphogenesis	2 out of 56 genes, 3.6%	225 out of 9659 genes, 2.3%	1	gene8852,gene9116
biological_process	GO:0044763 single-organism cellular process	32 out of 56 genes, 57.1%	4737 out of 9659 genes, 49.0%	1	gene601,gene18945,gene1537,gene2831,gene5897,gene24251,gene15395,gene25281,gene2411,gene5350,gene25517,gene9116,gene7895,gene4195,gene4432,gene19206,gene19609,gene10536,gene2829,gene9186,gene8852,gene25530,gene3406,gene18135,gene20391,gene3223,gene25982,gene1270,gene11528,gene17769,gene18821,gene9489
biological_process	GO:0002520 immune system development	5 out of 56 genes, 8.9%	381 out of 9659 genes, 3.9%	1	gene5897,gene17769,gene7895,gene4195,gene9489
biological_process	GO:0006935 chemotaxis	5 out of 56 genes, 8.9%	187 out of 9659 genes, 1.9%	1	gene2411,gene8852,gene18821,gene3406,gene9116
cellular_component	GO:0005886 plasma membrane	13 out of 56 genes, 23.2%	1768 out of 9659 genes, 18.3%	1	gene18135,gene13218,gene1386,gene3223,gene1537,gene5350,gene2831,gene5897,gene1270,gene16189,gene24524,gene13889,gene20373
biological_process	GO:0006874 cellular calcium ion homeostasis	4 out of 56 genes, 7.1%	139 out of 9659 genes, 1.4%	1	gene2411,gene18135,gene25517,gene9186
biological_process	GO:0051704 multi-organism process	8 out of 56 genes, 14.3%	840 out of 9659 genes, 8.7%	1	gene601,gene3223,gene1537,gene5897,gene8852,gene25982,gene20316,gene9489
biological_process	GO:0050776 regulation of immune response	5 out of 56 genes, 8.9%	349 out of 9659 genes, 3.6%	1	gene5897,gene9116,gene3739,gene3223,gene1537
biological_process	GO:0042063 gliogenesis	3 out of 56 genes, 5.4%	108 out of 9659 genes, 1.1%	1	gene8852,gene18821,gene3406
biological_process	GO:0080135 regulation of cellular response to stress	2 out of 56 genes, 3.6%	421 out of 9659 genes, 4.4%	1	gene11528,gene9116
biological_process	GO:0048583 regulation of response to stimulus	16 out of 56 genes, 28.6%	1913 out of 9659 genes, 19.8%	1	gene4432,gene18945,gene3739,gene1537,gene5897,gene7524,gene3406,gene8523,gene25281,gene2411,gene3223,gene11528,gene9116,gene18821,gene7895,gene4195
biological_process	GO:0044260 cellular macromolecule metabolic process	5 out of 56 genes, 8.9%	2006 out of 9659 genes, 20.8%	1	gene19206,gene3406,gene6265,gene20391,gene20316
biological_process	GO:0098602 single organism cell adhesion	5 out of 56 genes, 8.9%	218 out of 9659 genes, 2.3%	1	gene5897,gene23897,gene3406,gene9489,gene1537
molecular_function	GO:0070011 peptidase activity, acting on L-amino acid peptides	2 out of 56 genes, 3.6%	196 out of 9659 genes, 2.0%	1	gene20316,gene25716
biological_process	GO:0051223 regulation of protein transport	2 out of 56 genes, 3.6%	340 out of 9659 genes, 3.5%	1	gene18821,gene5866
biological_process	GO:0048609 multicellular organismal reproductive process	2 out of 56 genes, 3.6%	319 out of 9659 genes, 3.3%	1	gene601,gene25982
biological_process	GO:0002687 positive regulation of leukocyte migration	2 out of 56 genes, 3.6%	61 out of 9659 genes, 0.6%	1	gene2411,gene7524
biological_process	GO:0010975 regulation of neuron projection development	2 out of 56 genes, 3.6%	205 out of 9659 genes, 2.1%	1	gene18945,gene24251
biological_process	GO:0030855 epithelial cell differentiation	4 out of 56 genes, 7.1%	299 out of 9659 genes, 3.1%	1	gene2831,gene19609,gene8852,gene9186
biological_process	GO:0000003 reproduction	3 out of 56 genes, 5.4%	582 out of 9659 genes, 6.0%	1	gene601,gene25982,gene7895
biological_process	GO:0034220 ion transmembrane transport	2 out of 56 genes, 3.6%	168 out of 9659 genes, 1.7%	1	gene18135,gene1537
biological_process	GO:0001819 positive regulation of cytokine production	6 out of 56 genes, 10.7%	225 out of 9659 genes, 2.3%	1	gene2829,gene18821,gene9116,gene7895,gene5866,gene1537
molecular_function	GO:0046983 protein dimerization activity	4 out of 56 genes, 7.1%	605 out of 9659 genes, 6.3%	1	gene11528,gene8523,gene20316,gene1537
biological_process	GO:1901700 response to oxygen-containing compound	2 out of 56 genes, 3.6%	557 out of 9659 genes, 5.8%	1	gene9116,gene1537
cellular_component	GO:0044424 intracellular part	27 out of 56 genes, 48.2%	6762 out of 9659 genes, 70.0%	1	gene10536,gene19609,gene2829,gene18945,gene3739,gene9186,gene1537,gene21896,gene2831,gene7524,gene25530,gene5682,gene8852,gene3406,gene24251,gene13881,gene20316,gene13218,gene1386,gene4993,gene25982,gene11528,gene25517,gene9116,gene13889,gene7895,gene22111
biological_process	GO:0048519 negative regulation of biological process	14 out of 56 genes, 25.0%	2679 out of 9659 genes, 27.7%	1	gene4432,gene1172,gene3739,gene9186,gene1537,gene7524,gene8852,gene25982,gene11528,gene9116,gene8523,gene7895,gene22111,gene20316
molecular_function	GO:0098772 molecular function regulator	2 out of 56 genes, 3.6%	455 out of 9659 genes, 4.7%	1	gene24251,gene25281
biological_process	GO:0030098 lymphocyte differentiation	2 out of 56 genes, 3.6%	132 out of 9659 genes, 1.4%	1	gene5897,gene9489
biological_process	GO:0050867 positive regulation of cell activation	2 out of 56 genes, 3.6%	167 out of 9659 genes, 1.7%	1	gene5897,gene9116
biological_process	GO:0043524 negative regulation of neuron apoptotic process	2 out of 56 genes, 3.6%	72 out of 9659 genes, 0.7%	1	gene9116,gene8523
biological_process	GO:0051345 positive regulation of hydrolase activity	2 out of 56 genes, 3.6%	235 out of 9659 genes, 2.4%	1	gene11528,gene3406
biological_process	GO:2000145 regulation of cell motility	5 out of 56 genes, 8.9%	472 out of 9659 genes, 4.9%	1	gene2411,gene4432,gene7524,gene9116,gene9186
biological_process	GO:0060541 respiratory system development	2 out of 56 genes, 3.6%	134 out of 9659 genes, 1.4%	1	gene2411,gene8852
biological_process	GO:0002449 lymphocyte mediated immunity	2 out of 56 genes, 3.6%	56 out of 9659 genes, 0.6%	1	gene3223,gene1537
biological_process	GO:0030534 adult behavior	2 out of 56 genes, 3.6%	93 out of 9659 genes, 1.0%	1	gene18945,gene9116
biological_process	GO:0030217 T cell differentiation	2 out of 56 genes, 3.6%	90 out of 9659 genes, 0.9%	1	gene5897,gene9489
biological_process	GO:0050778 positive regulation of immune response	3 out of 56 genes, 5.4%	212 out of 9659 genes, 2.2%	1	gene9116,gene3223,gene1537
biological_process	GO:1901215 negative regulation of neuron death	2 out of 56 genes, 3.6%	94 out of 9659 genes, 1.0%	1	gene9116,gene8523
cellular_component	GO:0043232 intracellular non-membrane-bounded organelle	4 out of 56 genes, 7.1%	2039 out of 9659 genes, 21.1%	1	gene19609,gene8852,gene25517,gene3406
biological_process	GO:0030100 regulation of endocytosis	2 out of 56 genes, 3.6%	107 out of 9659 genes, 1.1%	1	gene3223,gene1537
biological_process	GO:0045785 positive regulation of cell adhesion	2 out of 56 genes, 3.6%	208 out of 9659 genes, 2.2%	1	gene9116,gene20391
biological_process	GO:0006950 response to stress	7 out of 56 genes, 12.5%	1219 out of 9659 genes, 12.6%	1	gene5897,gene3406,gene9116,gene9489,gene3223,gene1537,gene5350
biological_process	GO:0051270 regulation of cellular component movement	5 out of 56 genes, 8.9%	513 out of 9659 genes, 5.3%	1	gene2411,gene4432,gene7524,gene9116,gene9186
cellular_component	GO:0044446 intracellular organelle part	7 out of 56 genes, 12.5%	3815 out of 9659 genes, 39.5%	1	gene10536,gene19609,gene5682,gene8852,gene13889,gene1386,gene1537
biological_process	GO:0051960 regulation of nervous system development	3 out of 56 genes, 5.4%	444 out of 9659 genes, 4.6%	1	gene18945,gene24251,gene15395
biological_process	GO:0050766 positive regulation of phagocytosis	2 out of 56 genes, 3.6%	26 out of 9659 genes, 0.3%	1	gene3223,gene1537
cellular_component	GO:0005829 cytosol	3 out of 56 genes, 5.4%	1761 out of 9659 genes, 18.2%	1	gene3406,gene13881,gene1386
biological_process	GO:1901576 organic substance biosynthetic process	5 out of 56 genes, 8.9%	794 out of 9659 genes, 8.2%	1	gene2411,gene10536,gene19206,gene25530,gene1537
biological_process	GO:1903508 positive regulation of nucleic acid-templated transcription	6 out of 56 genes, 10.7%	1001 out of 9659 genes, 10.4%	1	gene8852,gene25517,gene18821,gene9116,gene9489,gene1537
biological_process	GO:0002696 positive regulation of leukocyte activation	2 out of 56 genes, 3.6%	165 out of 9659 genes, 1.7%	1	gene5897,gene9116
biological_process	GO:0009890 negative regulation of biosynthetic process	4 out of 56 genes, 7.1%	880 out of 9659 genes, 9.1%	1	gene25982,gene8852,gene9116,gene7895
biological_process	GO:0006996 organelle organization	2 out of 56 genes, 3.6%	1347 out of 9659 genes, 13.9%	1	gene19609,gene25517
biological_process	GO:0001676 long-chain fatty acid metabolic process	2 out of 56 genes, 3.6%	23 out of 9659 genes, 0.2%	1	gene10536,gene19206
biological_process	GO:0031325 positive regulation of cellular metabolic process	13 out of 56 genes, 23.2%	1802 out of 9659 genes, 18.7%	1	gene4432,gene1537,gene5350,gene8852,gene11528,gene25517,gene18821,gene9116,gene24251,gene3406,gene8523,gene7895,gene9489
biological_process	GO:0044283 small molecule biosynthetic process	3 out of 56 genes, 5.4%	151 out of 9659 genes, 1.6%	1	gene2411,gene10536,gene25530
biological_process	GO:0007423 sensory organ development	5 out of 56 genes, 8.9%	348 out of 9659 genes, 3.6%	1	gene2831,gene4432,gene7524,gene9116,gene5350
biological_process	GO:0048589 developmental growth	2 out of 56 genes, 3.6%	221 out of 9659 genes, 2.3%	1	gene1386,gene9186
biological_process	GO:0072330 monocarboxylic acid biosynthetic process	3 out of 56 genes, 5.4%	67 out of 9659 genes, 0.7%	1	gene2411,gene10536,gene25530
biological_process	GO:0001657 ureteric bud development	2 out of 56 genes, 3.6%	62 out of 9659 genes, 0.6%	1	gene4432,gene8523
biological_process	GO:0040007 growth	2 out of 56 genes, 3.6%	223 out of 9659 genes, 2.3%	1	gene1386,gene9186
biological_process	GO:0016053 organic acid biosynthetic process	3 out of 56 genes, 5.4%	97 out of 9659 genes, 1.0%	1	gene2411,gene10536,gene25530
biological_process	GO:0051674 localization of cell	6 out of 56 genes, 10.7%	433 out of 9659 genes, 4.5%	1	gene2411,gene25530,gene2829,gene18821,gene3406,gene25281
biological_process	GO:0009968 negative regulation of signal transduction	3 out of 56 genes, 5.4%	643 out of 9659 genes, 6.7%	1	gene4432,gene11528,gene7895
biological_process	GO:0051216 cartilage development	2 out of 56 genes, 3.6%	95 out of 9659 genes, 1.0%	1	gene8852,gene9186
biological_process	GO:0040017 positive regulation of locomotion	3 out of 56 genes, 5.4%	280 out of 9659 genes, 2.9%	1	gene2411,gene7524,gene9116
biological_process	GO:0045637 regulation of myeloid cell differentiation	2 out of 56 genes, 3.6%	123 out of 9659 genes, 1.3%	1	gene1172,gene17769
biological_process	GO:0023051 regulation of signaling	9 out of 56 genes, 16.1%	1613 out of 9659 genes, 16.7%	1	gene18135,gene4432,gene18945,gene11528,gene3406,gene7895,gene8523,gene4195,gene25281
biological_process	GO:0044699 single-organism process	38 out of 56 genes, 67.9%	5610 out of 9659 genes, 58.1%	1	gene601,gene18945,gene1537,gene2831,gene5897,gene7524,gene24251,gene15395,gene8523,gene25281,gene2411,gene1386,gene5350,gene25517,gene9116,gene7895,gene4195,gene4432,gene19206,gene19609,gene10536,gene2829,gene9186,gene25530,gene8852,gene6265,gene3406,gene18135,gene23897,gene20391,gene3223,gene25982,gene1270,gene11528,gene18821,gene17769,gene3190,gene9489
biological_process	GO:0009058 biosynthetic process	5 out of 56 genes, 8.9%	828 out of 9659 genes, 8.6%	1	gene2411,gene10536,gene19206,gene25530,gene1537
biological_process	GO:0016485 protein processing	2 out of 56 genes, 3.6%	110 out of 9659 genes, 1.1%	1	gene11528,gene3406
cellular_component	GO:0044422 organelle part	8 out of 56 genes, 14.3%	3939 out of 9659 genes, 40.8%	1	gene10536,gene19609,gene1386,gene1537,gene8852,gene5682,gene25517,gene13889
molecular_function	GO:0000975 regulatory region DNA binding	3 out of 56 genes, 5.4%	562 out of 9659 genes, 5.8%	1	gene25982,gene8852,gene9116
biological_process	GO:2001141 regulation of RNA biosynthetic process	11 out of 56 genes, 19.6%	1535 out of 9659 genes, 15.9%	1	gene4432,gene1537,gene5350,gene8852,gene25982,gene25517,gene18821,gene9116,gene7895,gene4195,gene9489
cellular_component	GO:0043209 myelin sheath	2 out of 56 genes, 3.6%	114 out of 9659 genes, 1.2%	1	gene601,gene13881
biological_process	GO:0071621 granulocyte chemotaxis	2 out of 56 genes, 3.6%	19 out of 9659 genes, 0.2%	1	gene2411,gene3406
biological_process	GO:0009893 positive regulation of metabolic process	15 out of 56 genes, 26.8%	1998 out of 9659 genes, 20.7%	1	gene2411,gene4432,gene1537,gene5350,gene8852,gene11528,gene25517,gene18821,gene3406,gene6265,gene9116,gene24251,gene8523,gene7895,gene9489
biological_process	GO:0002819 regulation of adaptive immune response	2 out of 56 genes, 3.6%	94 out of 9659 genes, 1.0%	1	gene3223,gene1537
biological_process	GO:0006915 apoptotic process	2 out of 56 genes, 3.6%	328 out of 9659 genes, 3.4%	1	gene11528,gene3406
biological_process	GO:0031326 regulation of cellular biosynthetic process	11 out of 56 genes, 19.6%	1852 out of 9659 genes, 19.2%	1	gene4432,gene1537,gene5350,gene8852,gene25982,gene25517,gene18821,gene9116,gene7895,gene4195,gene9489
biological_process	GO:2000116 regulation of cysteine-type endopeptidase activity	2 out of 56 genes, 3.6%	122 out of 9659 genes, 1.3%	1	gene11528,gene3406
molecular_function	GO:0005126 cytokine receptor binding	3 out of 56 genes, 5.4%	102 out of 9659 genes, 1.1%	1	gene18821,gene8523,gene7895
biological_process	GO:0098609 cell-cell adhesion	6 out of 56 genes, 10.7%	260 out of 9659 genes, 2.7%	1	gene5897,gene23897,gene3406,gene13218,gene9489,gene1537
biological_process	GO:0001944 vasculature development	2 out of 56 genes, 3.6%	284 out of 9659 genes, 2.9%	1	gene4432,gene6265
biological_process	GO:0023052 signaling	7 out of 56 genes, 12.5%	1440 out of 9659 genes, 14.9%	1	gene2411,gene5897,gene18945,gene17769,gene9116,gene3223,gene5350
biological_process	GO:0002764 immune response-regulating signaling pathway	2 out of 56 genes, 3.6%	82 out of 9659 genes, 0.8%	1	gene5897,gene9116
biological_process	GO:1903530 regulation of secretion by cell	2 out of 56 genes, 3.6%	336 out of 9659 genes, 3.5%	1	gene18821,gene5866
biological_process	GO:0010605 negative regulation of macromolecule metabolic process	6 out of 56 genes, 10.7%	1331 out of 9659 genes, 13.8%	1	gene25982,gene8852,gene11528,gene9116,gene7895,gene20316
biological_process	GO:0010942 positive regulation of cell death	5 out of 56 genes, 8.9%	317 out of 9659 genes, 3.3%	1	gene11528,gene18821,gene3406,gene9116,gene20316
molecular_function	GO:0001067 regulatory region nucleic acid binding	3 out of 56 genes, 5.4%	562 out of 9659 genes, 5.8%	1	gene25982,gene8852,gene9116
biological_process	GO:0046394 carboxylic acid biosynthetic process	3 out of 56 genes, 5.4%	97 out of 9659 genes, 1.0%	1	gene2411,gene10536,gene25530
biological_process	GO:0045664 regulation of neuron differentiation	2 out of 56 genes, 3.6%	306 out of 9659 genes, 3.2%	1	gene18945,gene24251
molecular_function	GO:0042803 protein homodimerization activity	3 out of 56 genes, 5.4%	456 out of 9659 genes, 4.7%	1	gene11528,gene20316,gene1537
biological_process	GO:0032940 secretion by cell	3 out of 56 genes, 5.4%	153 out of 9659 genes, 1.6%	1	gene1270,gene2829,gene9116
biological_process	GO:0065009 regulation of molecular function	7 out of 56 genes, 12.5%	1217 out of 9659 genes, 12.6%	1	gene2411,gene11528,gene3406,gene7895,gene20316,gene3190,gene1537
biological_process	GO:0036211 protein modification process	4 out of 56 genes, 7.1%	1095 out of 9659 genes, 11.3%	1	gene19206,gene3406,gene6265,gene20391
biological_process	GO:0050715 positive regulation of cytokine secretion	2 out of 56 genes, 3.6%	70 out of 9659 genes, 0.7%	1	gene18821,gene5866
biological_process	GO:0051222 positive regulation of protein transport	2 out of 56 genes, 3.6%	199 out of 9659 genes, 2.1%	1	gene18821,gene5866
biological_process	GO:0014706 striated muscle tissue development	2 out of 56 genes, 3.6%	173 out of 9659 genes, 1.8%	1	gene25517,gene1386
biological_process	GO:0016043 cellular component organization	9 out of 56 genes, 16.1%	2400 out of 9659 genes, 24.8%	1	gene19609,gene2829,gene18945,gene20391,gene9186,gene3223,gene8852,gene25517,gene9116
biological_process	GO:0072511 divalent inorganic cation transport	2 out of 56 genes, 3.6%	130 out of 9659 genes, 1.3%	1	gene18135,gene1537
biological_process	GO:0043069 negative regulation of programmed cell death	3 out of 56 genes, 5.4%	449 out of 9659 genes, 4.6%	1	gene9116,gene8523,gene7895
biological_process	GO:0071310 cellular response to organic substance	4 out of 56 genes, 7.1%	861 out of 9659 genes, 8.9%	1	gene2411,gene9116,gene7895,gene5350
biological_process	GO:1903522 regulation of blood circulation	3 out of 56 genes, 5.4%	104 out of 9659 genes, 1.1%	1	gene2411,gene25517,gene9186
molecular_function	GO:0022892 substrate-specific transporter activity	4 out of 56 genes, 7.1%	422 out of 9659 genes, 4.4%	1	gene18135,gene10536,gene1386,gene1537
biological_process	GO:1901566 organonitrogen compound biosynthetic process	2 out of 56 genes, 3.6%	260 out of 9659 genes, 2.7%	1	gene19206,gene25530
molecular_function	GO:0003700 transcription factor activity, sequence-specific DNA binding	3 out of 56 genes, 5.4%	518 out of 9659 genes, 5.4%	1	gene25982,gene8852,gene9116
biological_process	GO:0071704 organic substance metabolic process	12 out of 56 genes, 21.4%	2912 out of 9659 genes, 30.1%	1	gene2411,gene10536,gene19206,gene20391,gene1537,gene25530,gene5682,gene11528,gene6265,gene9116,gene3406,gene20316
biological_process	GO:0000904 cell morphogenesis involved in differentiation	3 out of 56 genes, 5.4%	316 out of 9659 genes, 3.3%	1	gene8852,gene9116,gene9186
biological_process	GO:0042592 homeostatic process	7 out of 56 genes, 12.5%	678 out of 9659 genes, 7.0%	1	gene2411,gene18135,gene19206,gene25517,gene9116,gene9186,gene1537
biological_process	GO:0002690 positive regulation of leukocyte chemotaxis	2 out of 56 genes, 3.6%	46 out of 9659 genes, 0.5%	1	gene2411,gene7524
biological_process	GO:0043408 regulation of MAPK cascade	2 out of 56 genes, 3.6%	357 out of 9659 genes, 3.7%	1	gene4432,gene11528
molecular_function	GO:0001071 nucleic acid binding transcription factor activity	3 out of 56 genes, 5.4%	518 out of 9659 genes, 5.4%	1	gene25982,gene8852,gene9116
biological_process	GO:0008015 blood circulation	2 out of 56 genes, 3.6%	148 out of 9659 genes, 1.5%	1	gene2411,gene25517
biological_process	GO:0034641 cellular nitrogen compound metabolic process	3 out of 56 genes, 5.4%	1129 out of 9659 genes, 11.7%	1	gene19206,gene25530,gene11528
biological_process	GO:0009059 macromolecule biosynthetic process	2 out of 56 genes, 3.6%	488 out of 9659 genes, 5.1%	1	gene19206,gene1537
biological_process	GO:0006355 regulation of transcription, DNA-templated	11 out of 56 genes, 19.6%	1526 out of 9659 genes, 15.8%	1	gene4432,gene1537,gene5350,gene8852,gene25982,gene25517,gene18821,gene9116,gene7895,gene4195,gene9489
biological_process	GO:0051049 regulation of transport	8 out of 56 genes, 14.3%	834 out of 9659 genes, 8.6%	1	gene9186,gene5866,gene3223,gene1537,gene9116,gene3406,gene18821,gene3190
biological_process	GO:1901342 regulation of vasculature development	3 out of 56 genes, 5.4%	176 out of 9659 genes, 1.8%	1	gene4432,gene11528,gene6265
biological_process	GO:0001932 regulation of protein phosphorylation	6 out of 56 genes, 10.7%	725 out of 9659 genes, 7.5%	1	gene4432,gene11528,gene24251,gene8523,gene7895,gene1537
biological_process	GO:0045934 negative regulation of nucleobase-containing compound metabolic process	5 out of 56 genes, 8.9%	830 out of 9659 genes, 8.6%	1	gene25982,gene8852,gene9116,gene7895,gene20316
biological_process	GO:0050920 regulation of chemotaxis	2 out of 56 genes, 3.6%	107 out of 9659 genes, 1.1%	1	gene2411,gene7524
biological_process	GO:0019882 antigen processing and presentation	2 out of 56 genes, 3.6%	25 out of 9659 genes, 0.3%	1	gene3223,gene1537
molecular_function	GO:0060089 molecular transducer activity	2 out of 56 genes, 3.6%	404 out of 9659 genes, 4.2%	1	gene1386,gene3223
biological_process	GO:0030595 leukocyte chemotaxis	3 out of 56 genes, 5.4%	53 out of 9659 genes, 0.5%	1	gene2411,gene18821,gene3406
biological_process	GO:0008219 cell death	2 out of 56 genes, 3.6%	370 out of 9659 genes, 3.8%	1	gene11528,gene3406
biological_process	GO:0044703 multi-organism reproductive process	2 out of 56 genes, 3.6%	365 out of 9659 genes, 3.8%	1	gene601,gene25982
molecular_function	GO:0000982 transcription factor activity, RNA polymerase II core promoter proximal region sequence-specific binding	3 out of 56 genes, 5.4%	263 out of 9659 genes, 2.7%	1	gene25982,gene8852,gene9116
cellular_component	GO:0009986 cell surface	5 out of 56 genes, 8.9%	383 out of 9659 genes, 4.0%	1	gene17769,gene13218,gene5866,gene3223,gene25716
biological_process	GO:0007626 locomotory behavior	2 out of 56 genes, 3.6%	127 out of 9659 genes, 1.3%	1	gene2831,gene18945
biological_process	GO:0010467 gene expression	2 out of 56 genes, 3.6%	594 out of 9659 genes, 6.1%	1	gene11528,gene3406
biological_process	GO:0009056 catabolic process	3 out of 56 genes, 5.4%	556 out of 9659 genes, 5.8%	1	gene10536,gene11528,gene20316
biological_process	GO:0042981 regulation of apoptotic process	7 out of 56 genes, 12.5%	716 out of 9659 genes, 7.4%	1	gene11528,gene18821,gene3406,gene9116,gene8523,gene7895,gene20316
biological_process	GO:0050767 regulation of neurogenesis	3 out of 56 genes, 5.4%	387 out of 9659 genes, 4.0%	1	gene18945,gene24251,gene15395
biological_process	GO:0065008 regulation of biological quality	11 out of 56 genes, 19.6%	1719 out of 9659 genes, 17.8%	1	gene2411,gene18135,gene19206,gene18945,gene1386,gene9186,gene1537,gene11528,gene25517,gene18821,gene9116
biological_process	GO:0007166 cell surface receptor signaling pathway	7 out of 56 genes, 12.5%	680 out of 9659 genes, 7.0%	1	gene2411,gene5897,gene18945,gene17769,gene9116,gene3223,gene5350
biological_process	GO:0007420 brain development	4 out of 56 genes, 7.1%	330 out of 9659 genes, 3.4%	1	gene8852,gene18945,gene24251,gene9116
biological_process	GO:0002824 positive regulation of adaptive immune response based on somatic recombination of immune receptors built from immunoglobulin superfamily domains	2 out of 56 genes, 3.6%	61 out of 9659 genes, 0.6%	1	gene3223,gene1537
biological_process	GO:0070486 leukocyte aggregation	4 out of 56 genes, 7.1%	136 out of 9659 genes, 1.4%	1	gene5897,gene3406,gene9489,gene1537
biological_process	GO:0032989 cellular component morphogenesis	4 out of 56 genes, 7.1%	550 out of 9659 genes, 5.7%	1	gene8852,gene25517,gene9116,gene9186
biological_process	GO:0050877 neurological system process	2 out of 56 genes, 3.6%	403 out of 9659 genes, 4.2%	1	gene18135,gene9116
biological_process	GO:0008285 negative regulation of cell proliferation	4 out of 56 genes, 7.1%	359 out of 9659 genes, 3.7%	1	gene25982,gene8852,gene11528,gene22111
biological_process	GO:0021537 telencephalon development	2 out of 56 genes, 3.6%	133 out of 9659 genes, 1.4%	1	gene8852,gene9116
cellular_component	GO:0005622 intracellular	27 out of 56 genes, 48.2%	6814 out of 9659 genes, 70.5%	1	gene10536,gene19609,gene2829,gene18945,gene3739,gene9186,gene1537,gene21896,gene2831,gene7524,gene25530,gene5682,gene8852,gene3406,gene24251,gene13881,gene20316,gene13218,gene1386,gene4993,gene25982,gene11528,gene25517,gene9116,gene13889,gene7895,gene22111
molecular_function	GO:0003824 catalytic activity	9 out of 56 genes, 16.1%	2238 out of 9659 genes, 23.2%	1	gene10536,gene19206,gene5787,gene25530,gene5682,gene11528,gene13881,gene20316,gene25716
biological_process	GO:0051240 positive regulation of multicellular organismal process	10 out of 56 genes, 17.9%	890 out of 9659 genes, 9.2%	1	gene2411,gene4432,gene2829,gene5866,gene1537,gene18821,gene6265,gene9116,gene15395,gene7895
biological_process	GO:0032879 regulation of localization	11 out of 56 genes, 19.6%	1350 out of 9659 genes, 14.0%	1	gene2411,gene4432,gene9186,gene5866,gene3223,gene1537,gene7524,gene18821,gene9116,gene3406,gene3190
biological_process	GO:0044702 single organism reproductive process	3 out of 56 genes, 5.4%	536 out of 9659 genes, 5.5%	1	gene601,gene25982,gene7895
biological_process	GO:0032787 monocarboxylic acid metabolic process	5 out of 56 genes, 8.9%	173 out of 9659 genes, 1.8%	1	gene2411,gene10536,gene19206,gene25530,gene9116
biological_process	GO:0042327 positive regulation of phosphorylation	6 out of 56 genes, 10.7%	501 out of 9659 genes, 5.2%	1	gene4432,gene11528,gene24251,gene8523,gene7895,gene1537
biological_process	GO:0050921 positive regulation of chemotaxis	2 out of 56 genes, 3.6%	72 out of 9659 genes, 0.7%	1	gene2411,gene7524
biological_process	GO:0019538 protein metabolic process	6 out of 56 genes, 10.7%	1530 out of 9659 genes, 15.8%	1	gene19206,gene11528,gene3406,gene6265,gene20391,gene20316
biological_process	GO:0061448 connective tissue development	2 out of 56 genes, 3.6%	120 out of 9659 genes, 1.2%	1	gene8852,gene9186
biological_process	GO:0008104 protein localization	2 out of 56 genes, 3.6%	679 out of 9659 genes, 7.0%	1	gene2829,gene25517
biological_process	GO:0006919 activation of cysteine-type endopeptidase activity involved in apoptotic process	2 out of 56 genes, 3.6%	43 out of 9659 genes, 0.4%	1	gene11528,gene3406
cellular_component	GO:0043233 organelle lumen	3 out of 56 genes, 5.4%	2413 out of 9659 genes, 25.0%	1	gene10536,gene8852,gene1386
biological_process	GO:0031638 zymogen activation	2 out of 56 genes, 3.6%	64 out of 9659 genes, 0.7%	1	gene11528,gene3406
biological_process	GO:0006690 icosanoid metabolic process	2 out of 56 genes, 3.6%	28 out of 9659 genes, 0.3%	1	gene2411,gene19206
biological_process	GO:0007399 nervous system development	9 out of 56 genes, 16.1%	1036 out of 9659 genes, 10.7%	1	gene601,gene18945,gene2831,gene8852,gene18821,gene9116,gene15395,gene24251,gene3406
cellular_component	GO:0042995 cell projection	5 out of 56 genes, 8.9%	742 out of 9659 genes, 7.7%	1	gene25530,gene8852,gene24524,gene18945,gene24251
biological_process	GO:0051174 regulation of phosphorus metabolic process	6 out of 56 genes, 10.7%	860 out of 9659 genes, 8.9%	1	gene4432,gene11528,gene24251,gene8523,gene7895,gene1537
biological_process	GO:0010632 regulation of epithelial cell migration	2 out of 56 genes, 3.6%	134 out of 9659 genes, 1.4%	1	gene4432,gene9186
cellular_component	GO:0098797 plasma membrane protein complex	2 out of 56 genes, 3.6%	224 out of 9659 genes, 2.3%	1	gene1386,gene20373
biological_process	GO:0044281 small molecule metabolic process	7 out of 56 genes, 12.5%	612 out of 9659 genes, 6.3%	1	gene2411,gene10536,gene19206,gene25530,gene11528,gene9116,gene20391
cellular_component	GO:0031981 nuclear lumen	2 out of 56 genes, 3.6%	2279 out of 9659 genes, 23.6%	1	gene8852,gene1386
biological_process	GO:0046427 positive regulation of JAK-STAT cascade	2 out of 56 genes, 3.6%	41 out of 9659 genes, 0.4%	1	gene8523,gene7895
biological_process	GO:0072521 purine-containing compound metabolic process	2 out of 56 genes, 3.6%	114 out of 9659 genes, 1.2%	1	gene25530,gene11528
biological_process	GO:0048812 neuron projection morphogenesis	2 out of 56 genes, 3.6%	208 out of 9659 genes, 2.2%	1	gene8852,gene9116
biological_process	GO:0046942 carboxylic acid transport	3 out of 56 genes, 5.4%	91 out of 9659 genes, 0.9%	1	gene10536,gene3190,gene1537
biological_process	GO:0031323 regulation of cellular metabolic process	16 out of 56 genes, 28.6%	2826 out of 9659 genes, 29.3%	1	gene4432,gene1537,gene8852,gene3406,gene24251,gene8523,gene20316,gene5350,gene25982,gene25517,gene11528,gene9116,gene18821,gene7895,gene4195,gene9489
biological_process	GO:0051341 regulation of oxidoreductase activity	2 out of 56 genes, 3.6%	44 out of 9659 genes, 0.5%	1	gene2411,gene20316
biological_process	GO:0007498 mesoderm development	2 out of 56 genes, 3.6%	74 out of 9659 genes, 0.8%	1	gene25982,gene9116
biological_process	GO:0021549 cerebellum development	2 out of 56 genes, 3.6%	57 out of 9659 genes, 0.6%	1	gene18945,gene24251
biological_process	GO:0000902 cell morphogenesis	3 out of 56 genes, 5.4%	503 out of 9659 genes, 5.2%	1	gene8852,gene9116,gene9186
biological_process	GO:0007417 central nervous system development	5 out of 56 genes, 8.9%	435 out of 9659 genes, 4.5%	1	gene8852,gene18945,gene3406,gene24251,gene9116
biological_process	GO:0050790 regulation of catalytic activity	5 out of 56 genes, 8.9%	836 out of 9659 genes, 8.7%	1	gene2411,gene11528,gene3406,gene20316,gene1537
biological_process	GO:0010604 positive regulation of macromolecule metabolic process	14 out of 56 genes, 25.0%	1825 out of 9659 genes, 18.9%	1	gene4432,gene1537,gene5350,gene8852,gene11528,gene25517,gene18821,gene3406,gene6265,gene9116,gene24251,gene8523,gene7895,gene9489
biological_process	GO:0009887 organ morphogenesis	3 out of 56 genes, 5.4%	573 out of 9659 genes, 5.9%	1	gene8852,gene9116,gene9186
molecular_function	GO:0005088 Ras guanyl-nucleotide exchange factor activity	2 out of 56 genes, 3.6%	47 out of 9659 genes, 0.5%	1	gene24251,gene25281
biological_process	GO:0002682 regulation of immune system process	9 out of 56 genes, 16.1%	668 out of 9659 genes, 6.9%	1	gene2411,gene1172,gene3739,gene3223,gene1537,gene7524,gene5897,gene17769,gene9116
biological_process	GO:0042330 taxis	5 out of 56 genes, 8.9%	187 out of 9659 genes, 1.9%	1	gene2411,gene8852,gene18821,gene3406,gene9116
cellular_component	GO:0043234 protein complex	6 out of 56 genes, 10.7%	1885 out of 9659 genes, 19.5%	1	gene24251,gene9116,gene13889,gene8523,gene1386,gene20373
biological_process	GO:0051094 positive regulation of developmental process	4 out of 56 genes, 7.1%	755 out of 9659 genes, 7.8%	1	gene4432,gene15395,gene6265,gene7895
biological_process	GO:0044708 single-organism behavior	3 out of 56 genes, 5.4%	234 out of 9659 genes, 2.4%	1	gene18135,gene18945,gene9116
biological_process	GO:1901362 organic cyclic compound biosynthetic process	2 out of 56 genes, 3.6%	287 out of 9659 genes, 3.0%	1	gene10536,gene25530
biological_process	GO:0050731 positive regulation of peptidyl-tyrosine phosphorylation	2 out of 56 genes, 3.6%	94 out of 9659 genes, 1.0%	1	gene8523,gene7895
biological_process	GO:0050795 regulation of behavior	3 out of 56 genes, 5.4%	128 out of 9659 genes, 1.3%	1	gene2411,gene7524,gene9116
biological_process	GO:0034764 positive regulation of transmembrane transport	2 out of 56 genes, 3.6%	66 out of 9659 genes, 0.7%	1	gene3190,gene9186
biological_process	GO:1901615 organic hydroxy compound metabolic process	2 out of 56 genes, 3.6%	161 out of 9659 genes, 1.7%	1	gene10536,gene25530
molecular_function	GO:0001077 transcriptional activator activity, RNA polymerase II core promoter proximal region sequence-specific binding	2 out of 56 genes, 3.6%	178 out of 9659 genes, 1.8%	1	gene8852,gene9116
biological_process	GO:0048520 positive regulation of behavior	3 out of 56 genes, 5.4%	76 out of 9659 genes, 0.8%	1	gene2411,gene7524,gene9116
cellular_component	GO:0031224 intrinsic component of membrane	5 out of 56 genes, 8.9%	681 out of 9659 genes, 7.1%	1	gene18135,gene10536,gene5682,gene1386,gene20373
biological_process	GO:0048523 negative regulation of cellular process	12 out of 56 genes, 21.4%	2508 out of 9659 genes, 26.0%	1	gene4432,gene1172,gene9186,gene7524,gene8852,gene25982,gene11528,gene9116,gene8523,gene22111,gene7895,gene20316
biological_process	GO:0060326 cell chemotaxis	3 out of 56 genes, 5.4%	76 out of 9659 genes, 0.8%	1	gene2411,gene18821,gene3406
biological_process	GO:0080134 regulation of response to stress	5 out of 56 genes, 8.9%	730 out of 9659 genes, 7.6%	1	gene11528,gene18821,gene3406,gene9116,gene3223
biological_process	GO:0045597 positive regulation of cell differentiation	2 out of 56 genes, 3.6%	499 out of 9659 genes, 5.2%	1	gene15395,gene7895
biological_process	GO:0002822 regulation of adaptive immune response based on somatic recombination of immune receptors built from immunoglobulin superfamily domains	2 out of 56 genes, 3.6%	87 out of 9659 genes, 0.9%	1	gene3223,gene1537
biological_process	GO:0060341 regulation of cellular localization	2 out of 56 genes, 3.6%	673 out of 9659 genes, 7.0%	1	gene18821,gene5866
molecular_function	GO:0046873 metal ion transmembrane transporter activity	2 out of 56 genes, 3.6%	167 out of 9659 genes, 1.7%	1	gene18135,gene1537
cellular_component	GO:0070013 intracellular organelle lumen	3 out of 56 genes, 5.4%	2411 out of 9659 genes, 25.0%	1	gene10536,gene8852,gene1386
biological_process	GO:0031349 positive regulation of defense response	3 out of 56 genes, 5.4%	137 out of 9659 genes, 1.4%	1	gene18821,gene3406,gene3223
biological_process	GO:0002275 myeloid cell activation involved in immune response	2 out of 56 genes, 3.6%	16 out of 9659 genes, 0.2%	1	gene17769,gene9116
biological_process	GO:0007409 axonogenesis	2 out of 56 genes, 3.6%	159 out of 9659 genes, 1.6%	1	gene8852,gene9116
biological_process	GO:1901135 carbohydrate derivative metabolic process	2 out of 56 genes, 3.6%	342 out of 9659 genes, 3.5%	1	gene25530,gene20391
biological_process	GO:0030900 forebrain development	2 out of 56 genes, 3.6%	209 out of 9659 genes, 2.2%	1	gene8852,gene9116
biological_process	GO:0032880 regulation of protein localization	2 out of 56 genes, 3.6%	512 out of 9659 genes, 5.3%	1	gene18821,gene5866
biological_process	GO:0006898 receptor-mediated endocytosis	2 out of 56 genes, 3.6%	63 out of 9659 genes, 0.7%	1	gene5866,gene3223
biological_process	GO:0007010 cytoskeleton organization	2 out of 56 genes, 3.6%	430 out of 9659 genes, 4.5%	1	gene19609,gene25517
biological_process	GO:0009966 regulation of signal transduction	8 out of 56 genes, 14.3%	1440 out of 9659 genes, 14.9%	1	gene4432,gene18945,gene11528,gene3406,gene7895,gene8523,gene4195,gene25281
biological_process	GO:2000113 negative regulation of cellular macromolecule biosynthetic process	4 out of 56 genes, 7.1%	828 out of 9659 genes, 8.6%	1	gene25982,gene8852,gene9116,gene7895
biological_process	GO:1904892 regulation of STAT cascade	2 out of 56 genes, 3.6%	65 out of 9659 genes, 0.7%	1	gene8523,gene7895
biological_process	GO:0002285 lymphocyte activation involved in immune response	2 out of 56 genes, 3.6%	55 out of 9659 genes, 0.6%	1	gene5897,gene1537
biological_process	GO:1902531 regulation of intracellular signal transduction	7 out of 56 genes, 12.5%	826 out of 9659 genes, 8.6%	1	gene4432,gene11528,gene18945,gene3406,gene8523,gene7895,gene25281
biological_process	GO:0016192 vesicle-mediated transport	5 out of 56 genes, 8.9%	385 out of 9659 genes, 4.0%	1	gene1270,gene9116,gene5866,gene3223,gene1537
biological_process	GO:0030334 regulation of cell migration	5 out of 56 genes, 8.9%	450 out of 9659 genes, 4.7%	1	gene2411,gene4432,gene7524,gene9116,gene9186
biological_process	GO:0071702 organic substance transport	4 out of 56 genes, 7.1%	561 out of 9659 genes, 5.8%	1	gene10536,gene2829,gene3190,gene1537
biological_process	GO:0072358 cardiovascular system development	3 out of 56 genes, 5.4%	464 out of 9659 genes, 4.8%	1	gene4432,gene25517,gene6265
biological_process	GO:0030162 regulation of proteolysis	2 out of 56 genes, 3.6%	330 out of 9659 genes, 3.4%	1	gene11528,gene3406
biological_process	GO:0044238 primary metabolic process	9 out of 56 genes, 16.1%	2743 out of 9659 genes, 28.4%	1	gene2411,gene10536,gene19206,gene20391,gene25530,gene11528,gene6265,gene3406,gene20316
biological_process	GO:0009892 negative regulation of metabolic process	6 out of 56 genes, 10.7%	1451 out of 9659 genes, 15.0%	1	gene25982,gene8852,gene11528,gene9116,gene7895,gene20316
cellular_component	GO:0045202 synapse	3 out of 56 genes, 5.4%	236 out of 9659 genes, 2.4%	1	gene16189,gene18945,gene1386
biological_process	GO:0043270 positive regulation of ion transport	2 out of 56 genes, 3.6%	106 out of 9659 genes, 1.1%	1	gene3190,gene9186
biological_process	GO:0030182 neuron differentiation	4 out of 56 genes, 7.1%	471 out of 9659 genes, 4.9%	1	gene2831,gene8852,gene24251,gene9116
biological_process	GO:0055085 transmembrane transport	2 out of 56 genes, 3.6%	213 out of 9659 genes, 2.2%	1	gene18135,gene1537
biological_process	GO:0051247 positive regulation of protein metabolic process	7 out of 56 genes, 12.5%	852 out of 9659 genes, 8.8%	1	gene4432,gene11528,gene3406,gene24251,gene8523,gene7895,gene1537
biological_process	GO:0097485 neuron projection guidance	2 out of 56 genes, 3.6%	96 out of 9659 genes, 1.0%	1	gene8852,gene9116
biological_process	GO:0006811 ion transport	4 out of 56 genes, 7.1%	435 out of 9659 genes, 4.5%	1	gene18135,gene10536,gene3190,gene1537
biological_process	GO:0002761 regulation of myeloid leukocyte differentiation	2 out of 56 genes, 3.6%	75 out of 9659 genes, 0.8%	1	gene1172,gene17769
biological_process	GO:0002460 adaptive immune response based on somatic recombination of immune receptors built from immunoglobulin superfamily domains	2 out of 56 genes, 3.6%	66 out of 9659 genes, 0.7%	1	gene3223,gene1537
biological_process	GO:0048584 positive regulation of response to stimulus	13 out of 56 genes, 23.2%	1047 out of 9659 genes, 10.8%	1	gene2411,gene4432,gene3223,gene1537,gene7524,gene11528,gene18821,gene9116,gene3406,gene8523,gene7895,gene4195,gene25281
biological_process	GO:0006887 exocytosis	2 out of 56 genes, 3.6%	55 out of 9659 genes, 0.6%	1	gene1270,gene9116
biological_process	GO:1901564 organonitrogen compound metabolic process	4 out of 56 genes, 7.1%	525 out of 9659 genes, 5.4%	1	gene19206,gene25530,gene11528,gene20391
cellular_component	GO:0043025 neuronal cell body	3 out of 56 genes, 5.4%	114 out of 9659 genes, 1.2%	1	gene24524,gene18945,gene24251
cellular_component	GO:0032991 macromolecular complex	6 out of 56 genes, 10.7%	2488 out of 9659 genes, 25.8%	1	gene24251,gene9116,gene13889,gene8523,gene1386,gene20373
biological_process	GO:0051241 negative regulation of multicellular organismal process	5 out of 56 genes, 8.9%	625 out of 9659 genes, 6.5%	1	gene1172,gene8852,gene11528,gene9186,gene1537
cellular_component	GO:0005887 integral component of plasma membrane	3 out of 56 genes, 5.4%	349 out of 9659 genes, 3.6%	1	gene18135,gene1386,gene20373
cellular_component	GO:0005623 cell	39 out of 56 genes, 69.6%	7658 out of 9659 genes, 79.3%	1	gene601,gene18945,gene1537,gene21896,gene2831,gene5897,gene7524,gene24524,gene24251,gene13218,gene1386,gene4993,gene5350,gene16189,gene25517,gene9116,gene7895,gene25716,gene20373,gene10536,gene19609,gene2829,gene3739,gene5866,gene9186,gene25530,gene8852,gene5682,gene3406,gene13881,gene20316,gene18135,gene3223,gene1270,gene25982,gene11528,gene17769,gene13889,gene22111
biological_process	GO:0048871 multicellular organismal homeostasis	4 out of 56 genes, 7.1%	157 out of 9659 genes, 1.6%	1	gene2411,gene19206,gene9116,gene1537
biological_process	GO:0051234 establishment of localization	10 out of 56 genes, 17.9%	1357 out of 9659 genes, 14.0%	1	gene18135,gene10536,gene2829,gene5866,gene3223,gene1537,gene1270,gene11528,gene9116,gene3190
molecular_function	GO:0097159 organic cyclic compound binding	4 out of 56 genes, 7.1%	1473 out of 9659 genes, 15.3%	1	gene25982,gene8852,gene11528,gene9116
biological_process	GO:0051130 positive regulation of cellular component organization	3 out of 56 genes, 5.4%	662 out of 9659 genes, 6.9%	1	gene7895,gene3223,gene1537
biological_process	GO:2001233 regulation of apoptotic signaling pathway	2 out of 56 genes, 3.6%	234 out of 9659 genes, 2.4%	1	gene3406,gene7895
biological_process	GO:0032103 positive regulation of response to external stimulus	5 out of 56 genes, 8.9%	172 out of 9659 genes, 1.8%	1	gene2411,gene7524,gene18821,gene3406,gene3223
biological_process	GO:0060322 head development	4 out of 56 genes, 7.1%	363 out of 9659 genes, 3.8%	1	gene8852,gene18945,gene24251,gene9116
molecular_function	GO:0000977 RNA polymerase II regulatory region sequence-specific DNA binding	3 out of 56 genes, 5.4%	462 out of 9659 genes, 4.8%	1	gene25982,gene8852,gene9116
biological_process	GO:0048514 blood vessel morphogenesis	2 out of 56 genes, 3.6%	203 out of 9659 genes, 2.1%	1	gene4432,gene6265
biological_process	GO:0002697 regulation of immune effector process	2 out of 56 genes, 3.6%	198 out of 9659 genes, 2.0%	1	gene9116,gene3223
biological_process	GO:0007167 enzyme linked receptor protein signaling pathway	2 out of 56 genes, 3.6%	266 out of 9659 genes, 2.8%	1	gene9116,gene5350
biological_process	GO:0070887 cellular response to chemical stimulus	6 out of 56 genes, 10.7%	1061 out of 9659 genes, 11.0%	1	gene2411,gene18821,gene3406,gene9116,gene7895,gene5350
biological_process	GO:0030324 lung development	2 out of 56 genes, 3.6%	119 out of 9659 genes, 1.2%	1	gene2411,gene8852
biological_process	GO:0071822 protein complex subunit organization	2 out of 56 genes, 3.6%	600 out of 9659 genes, 6.2%	1	gene19609,gene2829
biological_process	GO:0009888 tissue development	10 out of 56 genes, 17.9%	935 out of 9659 genes, 9.7%	1	gene4432,gene19609,gene1386,gene9186,gene2831,gene8852,gene25982,gene25517,gene9116,gene8523
biological_process	GO:0050801 ion homeostasis	5 out of 56 genes, 8.9%	273 out of 9659 genes, 2.8%	1	gene2411,gene18135,gene25517,gene9186,gene1537
biological_process	GO:0055074 calcium ion homeostasis	4 out of 56 genes, 7.1%	148 out of 9659 genes, 1.5%	1	gene2411,gene18135,gene25517,gene9186
biological_process	GO:0002521 leukocyte differentiation	4 out of 56 genes, 7.1%	196 out of 9659 genes, 2.0%	1	gene5897,gene17769,gene7895,gene9489
biological_process	GO:0048002 antigen processing and presentation of peptide antigen	2 out of 56 genes, 3.6%	12 out of 9659 genes, 0.1%	1	gene3223,gene1537
biological_process	GO:1901360 organic cyclic compound metabolic process	3 out of 56 genes, 5.4%	1066 out of 9659 genes, 11.0%	1	gene10536,gene25530,gene11528
biological_process	GO:0002688 regulation of leukocyte chemotaxis	2 out of 56 genes, 3.6%	61 out of 9659 genes, 0.6%	1	gene2411,gene7524
biological_process	GO:0051050 positive regulation of transport	8 out of 56 genes, 14.3%	447 out of 9659 genes, 4.6%	1	gene9186,gene5866,gene3223,gene1537,gene9116,gene3406,gene18821,gene3190
biological_process	GO:0042391 regulation of membrane potential	2 out of 56 genes, 3.6%	183 out of 9659 genes, 1.9%	1	gene18945,gene1386
molecular_function	GO:0001159 core promoter proximal region DNA binding	3 out of 56 genes, 5.4%	321 out of 9659 genes, 3.3%	1	gene25982,gene8852,gene9116
biological_process	GO:1902589 single-organism organelle organization	2 out of 56 genes, 3.6%	951 out of 9659 genes, 9.8%	1	gene19609,gene25517
biological_process	GO:0001655 urogenital system development	3 out of 56 genes, 5.4%	191 out of 9659 genes, 2.0%	1	gene4432,gene25982,gene8523
biological_process	GO:0050789 regulation of biological process	35 out of 56 genes, 62.5%	5149 out of 9659 genes, 53.3%	1	gene1172,gene18945,gene1537,gene5897,gene7524,gene24251,gene15395,gene8523,gene25281,gene2411,gene5350,gene5787,gene25517,gene9116,gene7895,gene4195,gene4432,gene2829,gene3739,gene5866,gene9186,gene8852,gene6265,gene3406,gene20316,gene18135,gene20391,gene3223,gene25982,gene11528,gene17769,gene18821,gene22111,gene3190,gene9489
biological_process	GO:0042221 response to chemical	9 out of 56 genes, 16.1%	1481 out of 9659 genes, 15.3%	1	gene2411,gene1537,gene5787,gene5350,gene8852,gene18821,gene9116,gene3406,gene7895
molecular_function	GO:0044212 transcription regulatory region DNA binding	3 out of 56 genes, 5.4%	562 out of 9659 genes, 5.8%	1	gene25982,gene8852,gene9116
cellular_component	GO:0005773 vacuole	2 out of 56 genes, 3.6%	197 out of 9659 genes, 2.0%	1	gene13889,gene1537
biological_process	GO:0019222 regulation of metabolic process	18 out of 56 genes, 32.1%	3124 out of 9659 genes, 32.3%	1	gene4432,gene1537,gene8852,gene3406,gene6265,gene24251,gene8523,gene20316,gene2411,gene5350,gene25982,gene25517,gene11528,gene18821,gene9116,gene7895,gene4195,gene9489
biological_process	GO:0022037 metencephalon development	2 out of 56 genes, 3.6%	65 out of 9659 genes, 0.7%	1	gene18945,gene24251
biological_process	GO:0050680 negative regulation of epithelial cell proliferation	2 out of 56 genes, 3.6%	81 out of 9659 genes, 0.8%	1	gene8852,gene11528
biological_process	GO:0072163 mesonephric epithelium development	2 out of 56 genes, 3.6%	63 out of 9659 genes, 0.7%	1	gene4432,gene8523
biological_process	GO:0006082 organic acid metabolic process	6 out of 56 genes, 10.7%	332 out of 9659 genes, 3.4%	1	gene2411,gene10536,gene19206,gene25530,gene9116,gene20391
biological_process	GO:0072507 divalent inorganic cation homeostasis	5 out of 56 genes, 8.9%	165 out of 9659 genes, 1.7%	1	gene2411,gene18135,gene25517,gene9186,gene1537
biological_process	GO:2000026 regulation of multicellular organismal development	9 out of 56 genes, 16.1%	1078 out of 9659 genes, 11.2%	1	gene4432,gene1172,gene18945,gene8852,gene11528,gene17769,gene6265,gene15395,gene24251
molecular_function	GO:0000981 RNA polymerase II transcription factor activity, sequence-specific DNA binding	3 out of 56 genes, 5.4%	456 out of 9659 genes, 4.7%	1	gene25982,gene8852,gene9116
biological_process	GO:0007159 leukocyte cell-cell adhesion	4 out of 56 genes, 7.1%	157 out of 9659 genes, 1.6%	1	gene5897,gene3406,gene9489,gene1537
cellular_component	GO:0031410 cytoplasmic vesicle	2 out of 56 genes, 3.6%	407 out of 9659 genes, 4.2%	1	gene13218,gene1537
biological_process	GO:0050730 regulation of peptidyl-tyrosine phosphorylation	2 out of 56 genes, 3.6%	127 out of 9659 genes, 1.3%	1	gene8523,gene7895
biological_process	GO:0045807 positive regulation of endocytosis	2 out of 56 genes, 3.6%	60 out of 9659 genes, 0.6%	1	gene3223,gene1537
biological_process	GO:0048568 embryonic organ development	2 out of 56 genes, 3.6%	296 out of 9659 genes, 3.1%	1	gene9116,gene7895
biological_process	GO:0030003 cellular cation homeostasis	5 out of 56 genes, 8.9%	212 out of 9659 genes, 2.2%	1	gene2411,gene18135,gene25517,gene9186,gene1537
biological_process	GO:0072001 renal system development	3 out of 56 genes, 5.4%	174 out of 9659 genes, 1.8%	1	gene4432,gene25982,gene8523
biological_process	GO:0031344 regulation of cell projection organization	2 out of 56 genes, 3.6%	293 out of 9659 genes, 3.0%	1	gene18945,gene24251
biological_process	GO:0031324 negative regulation of cellular metabolic process	6 out of 56 genes, 10.7%	1334 out of 9659 genes, 13.8%	1	gene25982,gene8852,gene11528,gene9116,gene7895,gene20316
biological_process	GO:0008016 regulation of heart contraction	3 out of 56 genes, 5.4%	92 out of 9659 genes, 1.0%	1	gene2411,gene25517,gene9186
biological_process	GO:0050896 response to stimulus	16 out of 56 genes, 28.6%	2874 out of 9659 genes, 29.8%	1	gene18945,gene1537,gene5897,gene8852,gene3406,gene20316,gene2411,gene5350,gene5787,gene3223,gene25517,gene9116,gene17769,gene18821,gene7895,gene9489
molecular_function	GO:0000987 core promoter proximal region sequence-specific DNA binding	3 out of 56 genes, 5.4%	321 out of 9659 genes, 3.3%	1	gene25982,gene8852,gene9116
biological_process	GO:0045766 positive regulation of angiogenesis	2 out of 56 genes, 3.6%	96 out of 9659 genes, 1.0%	1	gene4432,gene6265
cellular_component	GO:0042579 microbody	2 out of 56 genes, 3.6%	72 out of 9659 genes, 0.7%	1	gene10536,gene5682
molecular_function	GO:0001664 G-protein coupled receptor binding	2 out of 56 genes, 3.6%	94 out of 9659 genes, 1.0%	1	gene2411,gene18821
biological_process	GO:0006508 proteolysis	3 out of 56 genes, 5.4%	429 out of 9659 genes, 4.4%	1	gene11528,gene3406,gene20316
biological_process	GO:0043281 regulation of cysteine-type endopeptidase activity involved in apoptotic process	2 out of 56 genes, 3.6%	109 out of 9659 genes, 1.1%	1	gene11528,gene3406
biological_process	GO:0055086 nucleobase-containing small molecule metabolic process	2 out of 56 genes, 3.6%	158 out of 9659 genes, 1.6%	1	gene25530,gene11528
biological_process	GO:0050708 regulation of protein secretion	2 out of 56 genes, 3.6%	210 out of 9659 genes, 2.2%	1	gene18821,gene5866
biological_process	GO:0009987 cellular process	35 out of 56 genes, 62.5%	5924 out of 9659 genes, 61.3%	1	gene601,gene18945,gene1537,gene2831,gene5897,gene24251,gene15395,gene25281,gene2411,gene5350,gene25517,gene9116,gene7895,gene4195,gene4432,gene19206,gene19609,gene10536,gene2829,gene9186,gene25530,gene8852,gene5682,gene6265,gene3406,gene20316,gene18135,gene20391,gene3223,gene25982,gene1270,gene11528,gene17769,gene18821,gene9489
biological_process	GO:1901214 regulation of neuron death	3 out of 56 genes, 5.4%	129 out of 9659 genes, 1.3%	1	gene18821,gene9116,gene8523
cellular_component	GO:0043229 intracellular organelle	19 out of 56 genes, 33.9%	5817 out of 9659 genes, 60.2%	1	gene10536,gene19609,gene2829,gene18945,gene9186,gene1537,gene7524,gene5682,gene8852,gene3406,gene13881,gene20316,gene1386,gene25982,gene25517,gene11528,gene13889,gene22111,gene7895
biological_process	GO:0003008 system process	4 out of 56 genes, 7.1%	634 out of 9659 genes, 6.6%	1	gene2411,gene18135,gene25517,gene9116
biological_process	GO:0030099 myeloid cell differentiation	2 out of 56 genes, 3.6%	131 out of 9659 genes, 1.4%	1	gene17769,gene7895
biological_process	GO:0098660 inorganic ion transmembrane transport	2 out of 56 genes, 3.6%	148 out of 9659 genes, 1.5%	1	gene18135,gene1537
biological_process	GO:0044712 single-organism catabolic process	2 out of 56 genes, 3.6%	286 out of 9659 genes, 3.0%	1	gene10536,gene11528
biological_process	GO:0006807 nitrogen compound metabolic process	4 out of 56 genes, 7.1%	1279 out of 9659 genes, 13.2%	1	gene19206,gene25530,gene11528,gene20391
biological_process	GO:0031401 positive regulation of protein modification process	6 out of 56 genes, 10.7%	617 out of 9659 genes, 6.4%	1	gene4432,gene11528,gene24251,gene8523,gene7895,gene1537
biological_process	GO:0046649 lymphocyte activation	3 out of 56 genes, 5.4%	205 out of 9659 genes, 2.1%	1	gene5897,gene9489,gene1537
biological_process	GO:0010556 regulation of macromolecule biosynthetic process	11 out of 56 genes, 19.6%	1802 out of 9659 genes, 18.7%	1	gene4432,gene1537,gene5350,gene8852,gene25982,gene25517,gene18821,gene9116,gene7895,gene4195,gene9489
biological_process	GO:0048585 negative regulation of response to stimulus	5 out of 56 genes, 8.9%	851 out of 9659 genes, 8.8%	1	gene4432,gene11528,gene9116,gene7895,gene3739
biological_process	GO:0006897 endocytosis	3 out of 56 genes, 5.4%	142 out of 9659 genes, 1.5%	1	gene5866,gene3223,gene1537
biological_process	GO:0031175 neuron projection development	2 out of 56 genes, 3.6%	278 out of 9659 genes, 2.9%	1	gene8852,gene9116
biological_process	GO:0048534 hematopoietic or lymphoid organ development	5 out of 56 genes, 8.9%	362 out of 9659 genes, 3.7%	1	gene5897,gene17769,gene7895,gene4195,gene9489
biological_process	GO:0051641 cellular localization	2 out of 56 genes, 3.6%	924 out of 9659 genes, 9.6%	1	gene25517,gene9116
biological_process	GO:0032504 multicellular organism reproduction	2 out of 56 genes, 3.6%	329 out of 9659 genes, 3.4%	1	gene601,gene25982
cellular_component	GO:0036477 somatodendritic compartment	3 out of 56 genes, 5.4%	205 out of 9659 genes, 2.1%	1	gene24524,gene18945,gene24251
biological_process	GO:0061564 axon development	2 out of 56 genes, 3.6%	169 out of 9659 genes, 1.7%	1	gene8852,gene9116
cellular_component	GO:0044459 plasma membrane part	7 out of 56 genes, 12.5%	874 out of 9659 genes, 9.0%	1	gene18135,gene16189,gene13889,gene1386,gene3223,gene20373,gene5350
biological_process	GO:0015711 organic anion transport	3 out of 56 genes, 5.4%	137 out of 9659 genes, 1.4%	1	gene10536,gene3190,gene1537
biological_process	GO:0051246 regulation of protein metabolic process	7 out of 56 genes, 12.5%	1417 out of 9659 genes, 14.7%	1	gene4432,gene11528,gene3406,gene24251,gene8523,gene7895,gene1537
biological_process	GO:0022603 regulation of anatomical structure morphogenesis	6 out of 56 genes, 10.7%	583 out of 9659 genes, 6.0%	1	gene4432,gene8852,gene11528,gene18821,gene24251,gene6265
biological_process	GO:0006875 cellular metal ion homeostasis	5 out of 56 genes, 8.9%	190 out of 9659 genes, 2.0%	1	gene2411,gene18135,gene25517,gene9186,gene1537
biological_process	GO:0040012 regulation of locomotion	5 out of 56 genes, 8.9%	513 out of 9659 genes, 5.3%	1	gene2411,gene4432,gene7524,gene9116,gene9186
biological_process	GO:0071705 nitrogen compound transport	2 out of 56 genes, 3.6%	185 out of 9659 genes, 1.9%	1	gene3190,gene1537
