# Supplementary material for: Effects of miR-101-3p on goat granulosa cells in vitro and ovarian development in vivo via STC1
Source: J Anim Sci Biotechnol. 2020 Oct 14;11:102. doi: 10.1186/s40104-020-00506-6 (PMC7557009; doi:10.1186/s40104-020-00506-6)
Supplement: Supplementary file 9 — Additional file 9: Table S6. Pathway annotations of differentially expressed genes. [file 40104_2020_506_MOESM9_ESM.xls]

## Sheet: Sheet1
Table S6 Pathway annotations of differentially expressed genes
Pathway_ID	Pathway	level1	level2	Up_Number	Down_Number	DEG_number	Total_number	pvalue	FDR	Up_Gene	Down_Gene	Up_KO	Down_KO	URL
ko04610	Complement and coagulation cascades	Organismal Systems	Immune system	1	3	4	91	0.00335688	0.137738	gene20373	gene23894,gene1172,gene15825	K03996	K04002,K06461,K03988	http://www.kegg.jp/kegg-bin/show_pathway?map04610/K06461%09%23FFFFFF,green/K04002%09%23FFFFFF,green/K03996%09%23FFFFFF,red/K03988%09%23FFFFFF,green/
ko04650	Natural killer cell mediated cytotoxicity	Organismal Systems	Immune system	0	5	5	167	0.0054985	0.137738	-	gene18519,gene17769,gene7895,gene3659,gene3735	-	K07980,K05427,K06479,K06463,K07992	http://www.kegg.jp/kegg-bin/show_pathway?map04650/K05427%09%23FFFFFF,green/K07980%09%23FFFFFF,green/K06479%09%23FFFFFF,green/K06463%09%23FFFFFF,green/K07992%09%23FFFFFF,green/
ko04080	Neuroactive ligand-receptor interaction	Environmental Information Processing	Signaling molecules and interaction	3	4	7	321	0.00607666	0.137738	gene14897,gene10655,gene1386	gene2411,gene27566,gene8660,gene20316	K05250,K04816,K04332	K05175,K01352,K05195,K16367	http://www.kegg.jp/kegg-bin/show_pathway?map04080/K05175%09%23FFFFFF,green/K01352%09%23FFFFFF,green/K05250%09%23FFFFFF,red/K04816%09%23FFFFFF,red/K16367%09%23FFFFFF,green/K05195%09%23FFFFFF,green/K04332%09%23FFFFFF,red/
ko00073	Cutin, suberine and wax biosynthesis	Metabolism	Lipid metabolism	0	1	1	2	0.0134894	0.182231	-	gene5682	-	K13356	http://www.kegg.jp/kegg-bin/show_pathway?map00073/K13356%09%23FFFFFF,green/
ko04974	Protein digestion and absorption	Organismal Systems	Digestive system	1	3	4	144	0.0164686	0.182231	gene18135	gene28354,gene10335,gene1050	K05849	K14208,K05849,K06238	http://www.kegg.jp/kegg-bin/show_pathway?map04974/K14208%09%23FFFFFF,green/K05849%09%23FFFFFF,purple/K06238%09%23FFFFFF,green/
ko04146	Peroxisome	Cellular Processes	Transport and catabolism	0	3	3	82	0.0180941	0.182231	-	gene10536,gene5682,gene11528	-	K00106,K13356,K08746	http://www.kegg.jp/kegg-bin/show_pathway?map04146/K00106%09%23FFFFFF,green/K13356%09%23FFFFFF,green/K08746%09%23FFFFFF,green/
ko04514	Cell adhesion molecules (CAMs)	Environmental Information Processing	Signaling molecules and interaction	1	3	4	154	0.0205347	0.182231	gene12563	gene23894,gene601,gene25926	K06087	K06087,K06461,K07377	http://www.kegg.jp/kegg-bin/show_pathway?map04514/K06087%09%23FFFFFF,purple/K06461%09%23FFFFFF,green/K07377%09%23FFFFFF,green/
ko04640	Hematopoietic cell lineage	Organismal Systems	Immune system	0	3	3	91	0.0237698	0.182231	-	gene23894,gene7895,gene3223	-	K05427,K06498,K06461	http://www.kegg.jp/kegg-bin/show_pathway?map04640/K05427%09%23FFFFFF,green/K06498%09%23FFFFFF,green/K06461%09%23FFFFFF,green/
ko04145	Phagosome	Cellular Processes	Transport and catabolism	0	4	4	165	0.0256651	0.182231	-	gene23894,gene13889,gene3223,gene3735	-	K06498,K06461,K02146,K06463	http://www.kegg.jp/kegg-bin/show_pathway?map04145/K06498%09%23FFFFFF,green/K06461%09%23FFFFFF,green/K06463%09%23FFFFFF,green/K02146%09%23FFFFFF,green/
ko00232	Caffeine metabolism	Metabolism	Biosynthesis of other secondary metabolites	0	1	1	4	0.0267987	0.182231	-	gene11528	-	K00106	http://www.kegg.jp/kegg-bin/show_pathway?map00232/K00106%09%23FFFFFF,green/
ko04670	Leukocyte transendothelial migration	Organismal Systems	Immune system	1	2	3	112	0.0403309	0.249318	gene12563	gene23894,gene601	K06087	K06087,K06461	http://www.kegg.jp/kegg-bin/show_pathway?map04670/K06087%09%23FFFFFF,purple/K06461%09%23FFFFFF,green/
ko04060	Cytokine-cytokine receptor interaction	Environmental Information Processing	Signaling molecules and interaction	1	4	5	296	0.0504041	0.281865	gene7524	gene18825,gene18821,gene7895,gene9489	K10033	K05427,K05408,K05471,K05511	http://www.kegg.jp/kegg-bin/show_pathway?map04060/K05427%09%23FFFFFF,green/K10033%09%23FFFFFF,red/K05408%09%23FFFFFF,green/K05511%09%23FFFFFF,green/K05471%09%23FFFFFF,green/
ko04380	Osteoclast differentiation	Organismal Systems	Development	0	3	3	126	0.053886	0.281865	-	gene17769,gene3223,gene3735	-	K06498,K06463,K07992	http://www.kegg.jp/kegg-bin/show_pathway?map04380/K06498%09%23FFFFFF,green/K06463%09%23FFFFFF,green/K07992%09%23FFFFFF,green/
ko04530	Tight junction	Cellular Processes	Cellular commiunity	2	1	3	139	0.0681787	0.31648	gene904,gene12563	gene601	K06786,K06087	K06087	http://www.kegg.jp/kegg-bin/show_pathway?map04530/K06087%09%23FFFFFF,purple/K06786%09%23FFFFFF,red/
ko04024	cAMP signaling pathway	Environmental Information Processing	Signal transduction	2	2	4	229	0.0698119	0.31648	gene12569,gene14897	gene6646,gene12586	K05673,K05250	K05673,K04948	http://www.kegg.jp/kegg-bin/show_pathway?map04024/K05250%09%23FFFFFF,red/K05673%09%23FFFFFF,purple/K04948%09%23FFFFFF,green/
ko02010	ABC transporters	Environmental Information Processing	Membrane transport	1	1	2	77	0.0957436	0.40691	gene12569	gene12586	K05673	K05673	http://www.kegg.jp/kegg-bin/show_pathway?map02010/K05673%09%23FFFFFF,purple/
ko04022	cGMP-PKG signaling pathway	Environmental Information Processing	Signal transduction	1	2	3	170	0.108245	0.430537	gene18135	gene10335,gene6646	K05849	K05849,K04948	http://www.kegg.jp/kegg-bin/show_pathway?map04022/K05849%09%23FFFFFF,purple/K04948%09%23FFFFFF,green/
ko04062	Chemokine signaling pathway	Organismal Systems	Immune system	1	2	3	174	0.113966	0.430537	gene7524	gene18825,gene18821	K10033	K05408,K05511	http://www.kegg.jp/kegg-bin/show_pathway?map04062/K10033%09%23FFFFFF,red/K05408%09%23FFFFFF,green/K05511%09%23FFFFFF,green/
ko00910	Nitrogen metabolism	Metabolism	Energy metabolism	0	1	1	21	0.132985	0.475947	-	gene13881	-	K01672	http://www.kegg.jp/kegg-bin/show_pathway?map00910/K01672%09%23FFFFFF,green/
ko04976	Bile secretion	Organismal Systems	Digestive system	1	1	2	101	0.149311	0.507658	gene12569	gene12586	K05673	K05673	http://www.kegg.jp/kegg-bin/show_pathway?map04976/K05673%09%23FFFFFF,purple/
ko04966	Collecting duct acid secretion	Organismal Systems	Excretory system	0	1	1	27	0.167656	0.527296	-	gene13889	-	K02146	http://www.kegg.jp/kegg-bin/show_pathway?map04966/K02146%09%23FFFFFF,green/
ko04744	Phototransduction	Organismal Systems	Sensory system	0	1	1	28	0.1733	0.527296	-	gene6646	-	K04948	http://www.kegg.jp/kegg-bin/show_pathway?map04744/K04948%09%23FFFFFF,green/
ko00512	Mucin type O-Glycan biosynthesis	Metabolism	Glycan biosynthesis and metabolism	0	1	1	32	0.195498	0.527296	-	gene16918	-	K00710	http://www.kegg.jp/kegg-bin/show_pathway?map00512/K00710%09%23FFFFFF,green/
ko00052	Galactose metabolism	Metabolism	Carbohydrate metabolism	0	1	1	32	0.195498	0.527296	-	gene4144	-	K00011	http://www.kegg.jp/kegg-bin/show_pathway?map00052/K00011%09%23FFFFFF,green/
ko00640	Propanoate metabolism	Metabolism	Carbohydrate metabolism	0	1	1	32	0.195498	0.527296	-	gene25530	-	K00016	http://www.kegg.jp/kegg-bin/show_pathway?map00640/K00016%09%23FFFFFF,green/
ko00051	Fructose and mannose metabolism	Metabolism	Carbohydrate metabolism	0	1	1	34	0.206375	0.527296	-	gene4144	-	K00011	http://www.kegg.jp/kegg-bin/show_pathway?map00051/K00011%09%23FFFFFF,green/
ko04142	Lysosome	Cellular Processes	Transport and catabolism	0	2	2	126	0.209818	0.527296	-	gene13889,gene1537	-	K12347,K02146	http://www.kegg.jp/kegg-bin/show_pathway?map04142/K12347%09%23FFFFFF,green/K02146%09%23FFFFFF,green/
ko00620	Pyruvate metabolism	Metabolism	Carbohydrate metabolism	0	1	1	40	0.238141	0.527296	-	gene25530	-	K00016	http://www.kegg.jp/kegg-bin/show_pathway?map00620/K00016%09%23FFFFFF,green/
ko00190	Oxidative phosphorylation	Metabolism	Energy metabolism	0	2	2	138	0.23972	0.527296	-	gene5303,gene13889	-	K03948,K02146	http://www.kegg.jp/kegg-bin/show_pathway?map00190/K02146%09%23FFFFFF,green/K03948%09%23FFFFFF,green/
ko00040	Pentose and glucuronate interconversions	Metabolism	Carbohydrate metabolism	0	1	1	41	0.243311	0.527296	-	gene4144	-	K00011	http://www.kegg.jp/kegg-bin/show_pathway?map00040/K00011%09%23FFFFFF,green/
ko00513	Various types of N-glycan biosynthesis	Metabolism	Glycan biosynthesis and metabolism	1	0	1	41	0.243311	0.527296	gene26090	-	K09657	-	http://www.kegg.jp/kegg-bin/show_pathway?map00513/K09657%09%23FFFFFF,red/
ko04330	Notch signaling pathway	Environmental Information Processing	Signal transduction	1	0	1	44	0.258615	0.527296	gene10158	-	K06051	-	http://www.kegg.jp/kegg-bin/show_pathway?map04330/K06051%09%23FFFFFF,red/
ko00270	Cysteine and methionine metabolism	Metabolism	Amino acid metabolism	0	1	1	44	0.258615	0.527296	-	gene25530	-	K00016	http://www.kegg.jp/kegg-bin/show_pathway?map00270/K00016%09%23FFFFFF,green/
ko04978	Mineral absorption	Organismal Systems	Digestive system	0	1	1	45	0.263648	0.527296	-	gene1537	-	K12347	http://www.kegg.jp/kegg-bin/show_pathway?map04978/K12347%09%23FFFFFF,green/
ko00983	Drug metabolism - other enzymes	Metabolism	Xenobiotics biodegradation and metabolism	0	1	1	48	0.278545	0.541173	-	gene11528	-	K00106	http://www.kegg.jp/kegg-bin/show_pathway?map00983/K00106%09%23FFFFFF,green/
ko04913	Ovarian steroidogenesis	Organismal Systems	Endocrine system	1	0	1	51	0.293144	0.553716	gene14897	-	K05250	-	http://www.kegg.jp/kegg-bin/show_pathway?map04913/K05250%09%23FFFFFF,red/
ko00230	Purine metabolism	Metabolism	Nucleotide metabolism	1	1	2	178	0.339735	0.594927	gene5787	gene11528	K12320	K00106	http://www.kegg.jp/kegg-bin/show_pathway?map00230/K12320%09%23FFFFFF,red/K00106%09%23FFFFFF,green/
ko04721	Synaptic vesicle cycle	Organismal Systems	Nervous system	0	1	1	63	0.348672	0.594927	-	gene13889	-	K02146	http://www.kegg.jp/kegg-bin/show_pathway?map04721/K02146%09%23FFFFFF,green/
ko04664	Fc epsilon RI signaling pathway	Organismal Systems	Immune system	0	1	1	64	0.3531	0.594927	-	gene7895	-	K05427	http://www.kegg.jp/kegg-bin/show_pathway?map04664/K05427%09%23FFFFFF,green/
ko04020	Calcium signaling pathway	Environmental Information Processing	Signal transduction	1	1	2	190	0.369157	0.594927	gene18135	gene10335	K05849	K05849	http://www.kegg.jp/kegg-bin/show_pathway?map04020/K05849%09%23FFFFFF,purple/
ko00010	Glycolysis / Gluconeogenesis	Metabolism	Carbohydrate metabolism	0	1	1	69	0.374795	0.594927	-	gene25530	-	K00016	http://www.kegg.jp/kegg-bin/show_pathway?map00010/K00016%09%23FFFFFF,green/
ko00561	Glycerolipid metabolism	Metabolism	Lipid metabolism	0	1	1	72	0.387465	0.594927	-	gene4144	-	K00011	http://www.kegg.jp/kegg-bin/show_pathway?map00561/K00011%09%23FFFFFF,green/
ko03320	PPAR signaling pathway	Organismal Systems	Endocrine system	0	1	1	75	0.399881	0.594927	-	gene10536	-	K08746	http://www.kegg.jp/kegg-bin/show_pathway?map03320/K08746%09%23FFFFFF,green/
ko04212	Longevity regulating pathway - worm	Organismal Systems	Aging	0	1	1	76	0.403964	0.594927	-	gene5682	-	K13356	http://www.kegg.jp/kegg-bin/show_pathway?map04212/K13356%09%23FFFFFF,green/
ko00980	Metabolism of xenobiotics by cytochrome P450	Metabolism	Xenobiotics biodegradation and metabolism	1	0	1	77	0.40802	0.594927	gene17922	-	K17685	-	http://www.kegg.jp/kegg-bin/show_pathway?map00980/K17685%09%23FFFFFF,red/
ko04612	Antigen processing and presentation	Organismal Systems	Immune system	0	1	1	78	0.412048	0.594927	-	gene18519	-	K07980	http://www.kegg.jp/kegg-bin/show_pathway?map04612/K07980%09%23FFFFFF,green/
ko04510	Focal adhesion	Cellular Processes	Cellular commiunity	0	2	2	209	0.414657	0.594927	-	gene1050,gene20752	-	K04349,K06238	http://www.kegg.jp/kegg-bin/show_pathway?map04510/K04349%09%23FFFFFF,green/K06238%09%23FFFFFF,green/
ko04742	Taste transduction	Organismal Systems	Sensory system	0	1	1	80	0.420023	0.594927	-	gene27566	-	K05175	http://www.kegg.jp/kegg-bin/show_pathway?map04742/K05175%09%23FFFFFF,green/
ko04810	Regulation of actin cytoskeleton	Cellular Processes	Cell motility	0	2	2	215	0.428698	0.594927	-	gene23894,gene23897	-	K06461,K06594	http://www.kegg.jp/kegg-bin/show_pathway?map04810/K06461%09%23FFFFFF,green/K06594%09%23FFFFFF,green/
ko04727	GABAergic synapse	Organismal Systems	Nervous system	0	1	1	86	0.443312	0.596137	-	gene27566	-	K05175	http://www.kegg.jp/kegg-bin/show_pathway?map04727/K05175%09%23FFFFFF,green/
ko00590	Arachidonic acid metabolism	Metabolism	Lipid metabolism	1	0	1	87	0.447103	0.596137	gene19206	-	K08021	-	http://www.kegg.jp/kegg-bin/show_pathway?map00590/K08021%09%23FFFFFF,red/
ko04666	Fc gamma R-mediated phagocytosis	Organismal Systems	Immune system	0	1	1	90	0.458322	0.597471	-	gene3223	-	K06498	http://www.kegg.jp/kegg-bin/show_pathway?map04666/K06498%09%23FFFFFF,green/
ko04912	GnRH signaling pathway	Organismal Systems	Endocrine system	1	0	1	92	0.465676	0.597471	gene14897	-	K05250	-	http://www.kegg.jp/kegg-bin/show_pathway?map04912/K05250%09%23FFFFFF,red/
ko04512	ECM-receptor interaction	Environmental Information Processing	Signaling molecules and interaction	0	1	1	96	0.480089	0.597671	-	gene1050	-	K06238	http://www.kegg.jp/kegg-bin/show_pathway?map04512/K06238%09%23FFFFFF,green/
ko04660	T cell receptor signaling pathway	Organismal Systems	Immune system	0	1	1	100	0.494117	0.597671	-	gene7895	-	K05427	http://www.kegg.jp/kegg-bin/show_pathway?map04660/K05427%09%23FFFFFF,green/
ko04922	Glucagon signaling pathway	Organismal Systems	Endocrine system	0	1	1	101	0.497565	0.597671	-	gene25530	-	K00016	http://www.kegg.jp/kegg-bin/show_pathway?map04922/K00016%09%23FFFFFF,green/
ko04723	Retrograde endocannabinoid signaling	Organismal Systems	Nervous system	0	1	1	102	0.500989	0.597671	-	gene27566	-	K05175	http://www.kegg.jp/kegg-bin/show_pathway?map04723/K05175%09%23FFFFFF,green/
ko04668	TNF signaling pathway	Environmental Information Processing	Signal transduction	0	1	1	108	0.521058	0.600542	-	gene7895	-	K05427	http://www.kegg.jp/kegg-bin/show_pathway?map04668/K05427%09%23FFFFFF,green/
ko04620	Toll-like receptor signaling pathway	Organismal Systems	Immune system	0	1	1	108	0.521058	0.600542	-	gene18821	-	K05408	http://www.kegg.jp/kegg-bin/show_pathway?map04620/K05408%09%23FFFFFF,green/
ko04726	Serotonergic synapse	Organismal Systems	Nervous system	1	0	1	123	0.567804	0.643511	gene19206	-	K08021	-	http://www.kegg.jp/kegg-bin/show_pathway?map04726/K08021%09%23FFFFFF,red/
ko04270	Vascular smooth muscle contraction	Organismal Systems	Circulatory system	0	1	1	138	0.61003	0.680034	-	gene2411	-	K16367	http://www.kegg.jp/kegg-bin/show_pathway?map04270/K16367%09%23FFFFFF,green/
ko04630	Jak-STAT signaling pathway	Environmental Information Processing	Signal transduction	0	1	1	199	0.743579	0.80638	-	gene7895	-	K05427	http://www.kegg.jp/kegg-bin/show_pathway?map04630/K05427%09%23FFFFFF,green/
ko03010	Ribosome	Genetic Information Processing	Translation	1	0	1	201	0.747087	0.80638	gene19954	-	K02866	-	http://www.kegg.jp/kegg-bin/show_pathway?map03010/K02866%09%23FFFFFF,red/
ko04015	Rap1 signaling pathway	Environmental Information Processing	Signal transduction	0	1	1	212	0.765552	0.813399	-	gene23894	-	K06461	http://www.kegg.jp/kegg-bin/show_pathway?map04015/K06461%09%23FFFFFF,green/
ko04014	Ras signaling pathway	Environmental Information Processing	Signal transduction	0	1	1	232	0.795771	0.832499	-	gene20752	-	K04349	http://www.kegg.jp/kegg-bin/show_pathway?map04014/K04349%09%23FFFFFF,green/
ko04010	MAPK signaling pathway	Environmental Information Processing	Signal transduction	0	1	1	256	0.826983	0.852043	-	gene20752	-	K04349	http://www.kegg.jp/kegg-bin/show_pathway?map04010/K04349%09%23FFFFFF,green/
ko04151	PI3K-Akt signaling pathway	Environmental Information Processing	Signal transduction	0	1	1	362	0.917121	0.93081	-	gene1050	-	K06238	http://www.kegg.jp/kegg-bin/show_pathway?map04151/K06238%09%23FFFFFF,green/
ko04740	Olfactory transduction	Organismal Systems	Sensory system	1	1	2	1063	0.995144	0.995144	gene18135	gene10335	K05849	K05849	http://www.kegg.jp/kegg-bin/show_pathway?map04740/K05849%09%23FFFFFF,purple/
